# Supplementary material for: Deciphering the Impact of RAC1‐SPTAN1 in ARPKD Cystogenesis Using Multifaceted Models
Source: Adv Sci (Weinh). 2026 Feb 26;13(25):e24001. doi: 10.1002/advs.202524001 (PMC13137809; doi:10.1002/advs.202524001)
Supplement: Supplementary file 3 — Supporting File 3: advs74532‐sup‐0003‐DataSet.xlsx. [file ADVS-13-e24001-s005.xlsx]

## Sheet: Summary_RAC1 partner
Gene	ID_REF VALUE	C9_Flow	C51_Flow		log2>	Gene	C9_Flow	C51_Flow	log2fold
BSG	H200005980	706.287	109.666			BSG	9.46411	6.77698	-2.68714
SPTAN1	H200006362	299.217	52.8487			SPTAN1	8.22505	5.7238	-2.50125
TPM4	H200016229	230.074	51.3867			TPM4	7.84596	5.68332	-2.16263
FLOT2	AHsV10002889	51.2018	12.4012			FLOT2	5.67812	3.63241	-2.04571
RAB7A	H300017796	246.147	64.7542			RAB7A	7.94337	6.0169	-1.92647
JUP	H300021437	61.9506	17.6341			JUP	5.95305	4.1403	-1.81275
EFNB1	H200013473	150.938	45.4364			EFNB1	7.23781	5.50578	-1.73203
AAAS	H200012549	61.4579	19.5222			AAAS	5.94153	4.28704	-1.65449
CLCN7	H200006797	84.4167	27.1741			CLCN7	6.39946	4.76416	-1.6353
SHKBP1	H200003652	67.5957	22.9074			SHKBP1	6.07886	4.51774	-1.56112
PTPN13	H300020881	80.5933	27.3384			PTPN13	6.33259	4.77286	-1.55973
MARCKSL1	H200005990	947.827	347.539			MARCKSL1	9.88848	8.44103	-1.44745
MBOAT7	H300019096	38.8386	14.5674			MBOAT7	5.27942	3.86467	-1.41475
BAIAP2	H300021561	105.804	39.7605			BAIAP2	6.72525	5.31326	-1.41198
CSE1L	AHsV10002186	207.882	82.5519			CSE1L	7.69962	6.36723	-1.33239
WASF2	CHsGV10001748	30.6194	13.3084			WASF2	4.93637	3.73426	-1.20211
SLC29A1	H300018877	49.795	21.7315			SLC29A1	5.63793	4.44172	-1.19621
SLC9A1	AHsV10003066	36.7328	16.8225			SLC9A1	5.199	4.07232	-1.12667
IGSF3	opHsV0400007337	54.3177	26.0288			IGSF3	5.76335	4.70203	-1.06132
PIK3R2	H200015123	33.1456	15.9881			PIK3R2	5.05075	3.99892	-1.05182
PCDH7	H300002408	34.9311	17.1184			PCDH7	5.12644	4.09748	-1.02896
POR	H200007719	318.994	157.065			POR	8.31738	7.29522	-1.02216
PAK1	H300020425	140.879	69.6056			PAK1	7.13831	6.12113	-1.01718
VTI1B	H300009660	284.323	377.286			VTI1B	8.15139	8.55952	0.408129
TFRC	opHsV0400005557	276.93	571.447			TFRC	8.11338	9.15848	1.0451
TAOK3	H300019391	24.7307	59.0729			TAOK3	4.62823	5.88442	1.25619
SLC2A1	AHsV10003547	467.722	2017.17			SLC2A1	8.86951	10.9781	2.10861

## Sheet: Summary_GEF,GAP
GEF/GAP	Gene	PKHD1+/-_Flow	PKHD1-/-_Flow		log2>	Gene	PKHD1+/-_Flow	PKHD1-/-_Flow	log2fold
GAP	ARF1GAP	38.3299	21.1222		GAP	ARF1GAP	5.2604	4.40069	-0.859709
GAP	ARFGAP2	24.8493	19.1005		GAP	ARFGAP2	4.63513	4.25554	-0.379594
GAP	ARFGAP3	38.9456	60.8091		GAP	ARFGAP3	5.28339	5.92621	0.642825
GAP	ARHGAP1	183.339	130.931		GAP	ARHGAP1	7.51837	7.03266	-0.485709
GAP	ARHGAP10	32.5694	28.4737		GAP	ARHGAP10	5.02545	4.83156	-0.193886
GAP	ARHGAP11A	14.2126	7.96713		GAP	ARHGAP11A	3.8291	2.99406	-0.835036
GAP	ARHGAP12	13.6785	6.9019		GAP	ARHGAP12	3.77384	2.78699	-0.986842
GAP	ARHGAP17	107.545	41.8282		GAP	ARHGAP17	6.74879	5.3864	-1.36239
GAP	ARHGAP18	107.479	94.9897		GAP	ARHGAP18	6.74791	6.5697	-0.178212
GAP	ARHGAP2	7.44763	6.54429		GAP	ARHGAP2	2.89678	2.71024	-0.186543
GAP	ARHGAP23	10.8391	4.51621		GAP	ARHGAP23	3.43817	2.17511	-1.26306
GAP	ARHGAP24	21.4951	19.8353		GAP	ARHGAP24	4.42594	4.31	-0.115941
GAP	ARHGAP25	8.8711	5.56704		GAP	ARHGAP25	3.14911	2.47691	-0.672201
GAP	ARHGAP27	16.162	12.0013		GAP	ARHGAP27	4.01453	3.58512	-0.429417
GAP	ARHGAP28	18.0052	14.5273		GAP	ARHGAP28	4.17034	3.86069	-0.309652
GAP	ARHGAP29	235.517	191.545		GAP	ARHGAP29	7.87969	7.58154	-0.298147
GAP	ARHGAP30	17.1006	16.6409		GAP	ARHGAP30	4.09597	4.05667	-0.0393087
GAP	ARHGAP5	68.1515	51.5267		GAP	ARHGAP5	6.09067	5.68725	-0.403425
GAP	ARHGAP6	5.47793	1.69539		GAP	ARHGAP6	2.45363	0.761619	-1.69201
GAP	ARHGAP9	20.5797	11.586		GAP	ARHGAP9	4.36315	3.53431	-0.828838
GAP	ASAP1	99.2947	99.8123		GAP	ASAP1	6.63365	6.64115	0.00750048
GAP	CHN1	35.9124	50.7201		GAP	CHN1	5.16641	5.66449	0.498078
GAP	CHN2	29.804	37.5639		GAP	CHN2	4.89743	5.23127	0.333841
GAP	DLC1	23.5915	21.9131		GAP	DLC1	4.56019	4.45372	-0.106472
GAP	G3BP1	326.893	306.002		GAP	G3BP1	8.35267	8.2574	-0.0952771
GAP	G3BP2	61.3402	52.2349		GAP	G3BP2	5.93876	5.70694	-0.231817
GAP	GAPVD1	19.5785	11.5959		GAP	GAPVD1	4.2912	3.53554	-0.755662
GAP	GARNL4	66.2791	57.6012		GAP	GARNL4	6.05048	5.84803	-0.202455
GAP	GIT1	6.58029	2.95893		GAP	GIT1	2.71815	1.56508	-1.15307
GAP	GIT2	26.3676	22.305		GAP	GIT2	4.72069	4.4793	-0.241396
GAP	KHDRBS1	296.317	246.534		GAP	KHDRBS1	8.211	7.94565	-0.265354
GAP	RAB3GAP	12.4004	15.7955		GAP	RAB3GAP	3.63232	3.98145	0.34913
GAP	RAB3GAP2	79.002	96.4609		GAP	RAB3GAP2	6.30382	6.59187	0.288056
GAP	RABGAP1	245.371	175.642		GAP	RABGAP1	7.93882	7.4565	-0.482323
GAP	RABGAP1L	9.06572	5.89249		GAP	RABGAP1L	3.18042	2.55888	-0.621546
GAP	RACGAP1	18.134	19.7898		GAP	RACGAP1	4.18062	4.30668	0.12606
GAP	RANGAP1	20.7062	12.3763		GAP	RANGAP1	4.37199	3.62951	-0.742478
GAP	RAP1GAP	12.7095	4.68129		GAP	RAP1GAP	3.66784	2.22691	-1.44093
GAP	RASA1	71.3683	85.2397		GAP	RASA1	6.15721	6.41345	0.256241
GAP	RASA2	30.7584	35.7161		GAP	RASA2	4.94291	5.1585	0.215592
GAP	RASA3	5.77143	2.93875		GAP	RASA3	2.52893	1.5552	-0.973725
GAP	RASA4	28.6885	18.4043		GAP	RASA4	4.8424	4.20197	-0.640434
GAP	RASA4B	34.9479	19.7297		GAP	RASA4B	5.12713	4.3023	-0.824834
GAP	RASAL3	166.136	112.528		GAP	RASAL3	7.37622	6.81414	-0.56208
GAP	RGS20	13.9388	8.47463		GAP	RGS20	3.80103	3.08315	-0.717878
GAP	SGSM3	47.4653	39.0248		GAP	SGSM3	5.5688	5.28632	-0.282482
GAP	SIPA1	269.187	318.72		GAP	SIPA1	8.07247	8.31614	0.243677
GAP	SNX26	69.0266	64.1321		GAP	SNX26	6.10908	6.00297	-0.106106
GAP	SRGAP1	80.4839	48.2307		GAP	SRGAP1	6.33063	5.59188	-0.738749
GAP	SRGAP2	54.661	46.2258		GAP	SRGAP2	5.77244	5.53063	-0.241812
GAP	SRGAP3	67.8502	148.519		GAP	SRGAP3	6.08428	7.2145	1.13022
GAP	SYDE1	111.576	73.0778		GAP	SYDE1	6.80189	6.19136	-0.610527
GAP	SYNGAP1	27.8982	17.4058		GAP	SYNGAP1	4.8021	4.12149	-0.680609
GEF	ARFGEF1	125.403	122.281		GEF	ARFGEF1	6.97043	6.93406	-0.0363714
GEF	ARFGEF2	7.39068	5.62318		GEF	ARFGEF2	2.88571	2.49139	-0.394321
GEF	ARHGEF1	205.868	142.262		GEF	ARHGEF1	7.68558	7.15241	-0.533173
GEF	ARHGEF10L	138.565	112.144		GEF	ARHGEF10L	7.11441	6.80921	-0.305208
GEF	ARHGEF11	33.7901	9.09428		GEF	ARHGEF11	5.07853	3.18496	-1.89357
GEF	ARHGEF12	7.05624	3.26359		GEF	ARHGEF12	2.8189	1.70646	-1.11244
GEF	ARHGEF15	24.2434	23.1372		GEF	ARHGEF15	4.59952	4.53214	-0.0673744
GEF	ARHGEF16	10.9781	6.07775		GEF	ARHGEF16	3.45656	2.60354	-0.853019
GEF	ARHGEF17	54.4373	40.6589		GEF	ARHGEF17	5.76652	5.3455	-0.421025
GEF	ARHGEF18	45.6496	32.6892		GEF	ARHGEF18	5.51253	5.03074	-0.481787
GEF	ARHGEF3	79.8388	122.629		GEF	ARHGEF3	6.31902	6.93815	0.619134
GEF	ARHGEF4	25.6274	25.3111		GEF	ARHGEF4	4.67962	4.6617	-0.0179194
GEF	ARHGEF5	11.7758	6.76579		GEF	ARHGEF5	3.55775	2.75826	-0.799489
GEF	ARHGEF7	16.357	15.5372		GEF	ARHGEF7	4.03184	3.95765	-0.0741848
GEF	DPH3	11.5518	13.2462		GEF	DPH3	3.53004	3.7275	0.197461
GEF	FARP1	114.136	86.4712		GEF	FARP1	6.83461	6.43415	-0.40046
GEF	FARP2	3.98842	4.14828		GEF	FARP2	1.99582	2.05251	0.0566955
GEF	FGD1	50.2053	28.2342		GEF	FGD1	5.64977	4.81937	-0.830396
GEF	FGD2	25.874	5.88263		GEF	FGD2	4.69343	2.55646	-2.13697
GEF	FGD3	7.52661	7.90007		GEF	FGD3	2.912	2.98187	0.0698656
GEF	FGD4	7.74057	7.13372		GEF	FGD4	2.95244	2.83465	-0.117786
GEF	FGD5	22.956	11.0532		GEF	FGD5	4.5208	3.46639	-1.05441
GEF	FGD6	5.91722	2.75715		GEF	FGD6	2.56492	1.46318	-1.10174
GEF	GBF1	166.373	84.115		GEF	GBF1	7.37827	6.39429	-0.983983
GEF	IQSEC1	37.6793	23.2375		GEF	IQSEC1	5.2357	4.53838	-0.697318
GEF	KNDC1	6.43296	3.32686		GEF	KNDC1	2.68548	1.73416	-0.951323
GEF	MAGEF1	60.198	68.3049		GEF	MAGEF1	5.91164	6.09392	0.182273
GEF	NGEF	50.6529	37.7684		GEF	NGEF	5.66257	5.23911	-0.423465
GEF	OBSCN	24.7242	10.595		GEF	OBSCN	4.62785	3.40531	-1.22254
GEF	PLEKHG5	44.2266	44.1228		GEF	PLEKHG5	5.46684	5.46345	-0.00339035
GEF	PLEKHG6	8.16013	4.72225		GEF	PLEKHG6	3.02859	2.23947	-0.789119
GEF	RABGEF1	166.728	143.466		GEF	RABGEF1	7.38136	7.16456	-0.216795
GEF	RALGDS	50.4876	68.2388		GEF	RALGDS	5.65786	6.09252	0.434663
GEF	RALGPS1	47.8639	44.3814		GEF	RALGPS1	5.58087	5.47188	-0.108983
GEF	RALGPS2	9.69985	7.8679		GEF	RALGPS2	3.27796	2.97598	-0.301983
GEF	RAPGEF2	55.2448	38.382		GEF	RAPGEF2	5.78777	5.26236	-0.525409
GEF	RAPGEF3	5.08885	2.32276		GEF	RAPGEF3	2.34734	1.21584	-1.1315
GEF	RAPGEF4	24.1592	19.8893		GEF	RAPGEF4	4.5945	4.31392	-0.280578
GEF	RAPGEF5	5.5961	2.28074		GEF	RAPGEF5	2.48442	1.1895	-1.29492
GEF	RAPGEFL1	25.3371	8.58464		GEF	RAPGEFL1	4.66318	3.10176	-1.56142
GEF	RASGEF1A	2.93474	1.3264		GEF	RASGEF1A	1.55323	0.407517	-1.14571
GEF	RASGEF1B	1.46358	1.70738		GEF	RASGEF1B	0.549504	0.771783	0.22228
GEF	RASGEF1C	6.17153	2.85364		GEF	RASGEF1C	2.62563	1.51281	-1.11282
GEF	RASGRP1	19.293	16.5724		GEF	RASGRP1	4.27	4.05071	-0.219295
GEF	RASGRP2	8.02267	7.28468		GEF	RASGRP2	3.00408	2.86487	-0.139216
GEF	SERGEF	47.7005	39.91		GEF	SERGEF	5.57593	5.31868	-0.257257
GEF	SLC26A10	43.5665	34.1154		GEF	SLC26A10	5.44515	5.09235	-0.352797
GEF	SLC2A4RG	329.307	187.739		GEF	SLC2A4RG	8.36329	7.55258	-0.810703
