# Supplementary material for: Deciphering the Impact of RAC1‐SPTAN1 in ARPKD Cystogenesis Using Multifaceted Models
Source: Adv Sci (Weinh). 2026 Feb 26;13(25):e24001. doi: 10.1002/advs.202524001 (PMC13137809; doi:10.1002/advs.202524001)
Supplement: Supplementary file 4 — Supporting File 4: advs74532‐sup‐0004‐DataSet.xlsx. [file ADVS-13-e24001-s004.xlsx]

## Sheet: RNAseq_DEG_list
gene_id	gene_name	HET_1_1_count	HET_1_2_count	HET_2_1_count	HET_2_2_count	WT_1_1_count	WT_1_2_count	WT_2_1_count	WT_2_2_count	HET_count	WT_count	gene_biotype	gene_description	log2FoldChange	padj
ENSG00000225630	MTND2P28	465.475	565.764	724.371	847.79	387.657	277.475	181.902	207.298	650.85	263.583	unprocessed_pseudogene	MT-ND2 pseudogene 28 [Source:HGNC Symbol;Acc:HGNC:42129]	1.30581	0.0012909
ENSG00000248527	MTATP6P1	602.379	419.698	717.423	1049.04	316.783	245.553	186.037	181.615	697.135	232.497	unprocessed_pseudogene	MT-ATP6 pseudogene 1 [Source:HGNC Symbol;Acc:HGNC:44575]	1.5853202292000002	0.000104002
ENSG00000225880	LINC00115	115.189	134.381	161.55	114.504	57.9874	74.8936	51.2634	29.352	131.406	53.3741	lincRNA	long intergenic non-protein coding RNA 115 [Source:HGNC Symbol;Acc:HGNC:26211]	1.31204	0.00297503
ENSG00000272141	AL390719.2	11.33	20.4493	24.3194	26.6019	82.6858	82.2602	30.5927	60.5384	20.6752	64.0193	lincRNA	novel transcript	-1.628	0.015282695800000001
ENSG00000179023	KLHDC7A	229.433	151.909	256.222	133.009	50.4705	101.904	100.873	77.9661	192.643	82.8036	protein_coding	kelch domain containing 7A [Source:HGNC Symbol;Acc:HGNC:26791]	1.21975	0.012709
ENSG00000181773	GPR3	70.8126	63.2955	151.128	80.9622	40.806	45.4273	28.1122	19.2622	91.5495	33.4019	protein_coding	G protein-coupled receptor 3 [Source:HGNC Symbol;Acc:HGNC:4484]	1.46851	0.0214344
ENSG00000221539	SNORD99	34.9342	21.4231	40.8219	10.4094	7.51689	6.13882	5.7878	6.42074	26.8972	6.46606	snoRNA	small nucleolar RNA, C/D box 99 [Source:HGNC Symbol;Acc:HGNC:32762]	2.06966	0.0244888
ENSG00000117016	RIMS3	152.955	158.726	158.076	186.213	285.642	298.347	221.59	232.981	163.993	259.64	protein_coding	regulating synaptic membrane exocytosis 3 [Source:HGNC Symbol;Acc:HGNC:21292]	-0.661384	0.0243028
ENSG00000162396	PARS2	43.4317	59.4004	26.0565	50.8905	135.304	142.421	76.0683	82.5524	44.9448	109.086	protein_coding	prolyl-tRNA synthetase 2, mitochondrial [Source:HGNC Symbol;Acc:HGNC:30563]	-1.27895	0.0215652
ENSG00000162407	PLPP3	480.582	428.462	383.031	573.675	676.52	680.182	812.773	789.751	466.437	739.806	protein_coding	phospholipid phosphatase 3 [Source:HGNC Symbol;Acc:HGNC:9229]	-0.667975	0.014765133900000001
ENSG00000118473	SGIP1	942.28	730.333	847.705	536.664	480.007	478.828	253.01	365.982	764.245	394.457	protein_coding	SH3 domain GRB2 like endophilin interacting protein 1 [Source:HGNC Symbol;Acc:HGNC:25412]	0.956673	0.0239168
ENSG00000244716	BX679664.3	884.686	719.621	622.751	916.03	481.081	405.162	604.412	455.873	785.772	486.632	processed_pseudogene	ribosomal protein L17 (RPL17) pseudogene	0.6890983242000001	0.036180926700000005
ENSG00000168765	GSTM4	790.269	773.179	879.842	748.322	626.049	573.366	491.137	438.445	797.903	532.249	protein_coding	glutathione S-transferase mu 4 [Source:HGNC Symbol;Acc:HGNC:4636]	0.586206	0.0243028
ENSG00000171943	SRGAP2C	164.285	185.991	211.058	161.924	295.306	279.93	297.659	260.499	180.815	283.348	protein_coding	SLIT-ROBO Rho GTPase activating protein 2C [Source:HGNC Symbol;Acc:HGNC:30584]	-0.645522	0.0118953
ENSG00000174827	PDZK1	1721.22	1480.14	1876.07	1090.68	1042.7	844.702	826.002	671.426	1542.03	846.208	protein_coding	PDZ domain containing 1 [Source:HGNC Symbol;Acc:HGNC:8821]	0.866555	0.0103721
ENSG00000143543	JTB	211.494	198.65	228.429	227.851	259.87	356.052	368.766	368.734	216.606	338.355	protein_coding	jumping translocation breakpoint [Source:HGNC Symbol;Acc:HGNC:6201]	-0.644806	0.0243028
ENSG00000177628	GBA	820.482	639.771	949.326	693.962	497.189	514.433	529.171	418.265	775.885	489.765	protein_coding	glucosylceramidase beta [Source:HGNC Symbol;Acc:HGNC:4177]	0.664744	0.0204905
ENSG00000132718	SYT11	64.2034	56.4791	112.043	108.721	440.275	283.614	346.441	732.882	85.3615	450.803	protein_coding	synaptotagmin 11 [Source:HGNC Symbol;Acc:HGNC:19239]	-2.40242	1.67e-08
ENSG00000132677	RHBG	219.991	214.231	289.227	171.177	96.6457	108.043	123.198	81.6351	223.657	102.38	protein_coding	Rh family B glycoprotein (gene/pseudogene) [Source:HGNC Symbol;Acc:HGNC:14572]	1.1290482662999999	0.000569858
ENSG00000225217	HSPA7	49.0967	30.1871	139.837	248.67	7.51689	31.9219	13.2293	31.1865	116.948	20.9636	unprocessed_pseudogene	heat shock protein family A (Hsp70) member 7 [Source:HGNC Symbol;Acc:HGNC:5240]	2.48221	0.015055
ENSG00000229951	FLJ31356	66.0918	47.7151	109.437	56.6735	22.5507	22.0998	23.1512	22.9312	69.9794	22.6832	antisense	uncharacterized protein FLJ31356 [Source:NCBI gene;Acc:403150]	1.6287090711999999	0.00128687
ENSG00000143429	LSP1P4	12.2742	2.92133	8.6855	11.566	65.5043	83.488	37.2073	68.7937	8.86176	63.7483	transcribed_unprocessed_pseudogene	LSP1 pseudogene 4 [Source:HGNC Symbol;Acc:HGNC:53915]	-2.84852	1.1979999999999998e-06
ENSG00000115085	ZAP70	26.4367	17.528	19.1081	16.1924	32.2152	35.6052	89.2976	62.3729	19.8163	54.8727	protein_coding	zeta chain of T cell receptor associated protein kinase 70 [Source:HGNC Symbol;Acc:HGNC:12858]	-1.47551	0.0397319
ENSG00000144182	LIPT1	22.66	24.3444	20.8452	21.9755	63.3566	44.1995	50.4366	42.1934	22.4563	50.0465	protein_coding	lipoyltransferase 1 [Source:HGNC Symbol;Acc:HGNC:29569]	-1.15623	0.0215652
ENSG00000233639	PANTR1	83.0868	114.906	117.254	188.526	444.57	347.457	156.271	282.513	125.943	307.703	processed_transcript	POU3F3 adjacent non-coding transcript 1 [Source:HGNC Symbol;Acc:HGNC:49513]	-1.2898	0.0239168
ENSG00000115665	SLC5A7	200.164	139.25	20.8452	83.2754	28.9937	29.4663	15.7098	11.9242	110.884	21.5235	protein_coding	solute carrier family 5 member 7 [Source:HGNC Symbol;Acc:HGNC:14025]	2.37469	0.00868193
ENSG00000169994	MYO7B	109.524	103.22	151.996	116.817	214.768	268.88	307.58	159.601	120.389	237.708	protein_coding	myosin VIIB [Source:HGNC Symbol;Acc:HGNC:7607]	-0.980064	0.0168233
ENSG00000152127	MGAT5	727.954	675.801	820.78	844.32	973.974	1086.57	1564.36	1224.53	767.214	1212.36	protein_coding	alpha-1,6-mannosylglycoprotein 6-beta-N-acetylglucosaminyltransferase [Source:HGNC Symbol;Acc:HGNC:7049]	-0.661134	0.0319179
ENSG00000091428	RAPGEF4	33.0459	39.9249	60.7985	48.5773	93.4242	92.0823	81.0293	95.3939	45.5866	90.4824	protein_coding	Rap guanine nucleotide exchange factor 4 [Source:HGNC Symbol;Acc:HGNC:16626]	-0.985702	0.0207778
ENSG00000115232	ITGA4	896.016	532.656	834.677	704.371	452.087	532.85	427.471	406.341	741.93	454.687	protein_coding	integrin subunit alpha 4 [Source:HGNC Symbol;Acc:HGNC:6140]	0.70799	0.0356754
ENSG00000154822	PLCL2	50.0409	61.3479	39.9533	47.420723014000004	90.2027	131.371	128.985	80.7179	49.6907	107.819	protein_coding	phospholipase C like 2 [Source:HGNC Symbol;Acc:HGNC:9064]	-1.11767	0.00893695
ENSG00000114739	ACVR2B	275.697	363.219	358.711	427.943	717.326	581.96	508.5	731.965	356.393	634.938	protein_coding	activin A receptor type 2B [Source:HGNC Symbol;Acc:HGNC:174]	-0.834097	0.00606761
ENSG00000234287	AC099560.2	503.242	477.151	436.012	515.845	178.258	157.154	181.902	254.995	483.062	193.077	processed_pseudogene	ribosomal protein S27 (RPS27) pseudogene	1.31914	1.67e-08
ENSG00000241186	TDGF1	0.944168	1.94755	0	1.1566	12.8861	7.36659	31.4195	12.8415	1.01208	16.1284	protein_coding	teratocarcinoma-derived growth factor 1 [Source:HGNC Symbol;Acc:HGNC:11701]	-4.04599	0.00876954
ENSG00000114541	FRMD4B	267.2	297.976	296.176	305.343	433.832	376.924	449.795	505.404	291.674	441.489	protein_coding	FERM domain containing 4B [Source:HGNC Symbol;Acc:HGNC:24886]	-0.600509	0.0111842
ENSG00000178694	NSUN3	72.7009	49.6626	64.2727	82.1188	124.566	109.271	128.159	103.649	67.1888	116.411	protein_coding	NOP2/Sun RNA methyltransferase family member 3 [Source:HGNC Symbol;Acc:HGNC:26208]	-0.798294	0.041298408700000004
ENSG00000138472	GUCA1C	85.9193	84.7186	62.5356	25.4453	4.29537	13.5054	9.09512	12.8415	64.6547	9.93434	protein_coding	guanylate cyclase activator 1C [Source:HGNC Symbol;Acc:HGNC:4680]	2.70909	5.89556e-05
ENSG00000206532	AC117402.1	25.4925	22.3969	5148.77	4267.87	17.1815	31.9219	7.44146	11.9242	2366.13	17.1173	lincRNA	novel transcript	7.11409	0.000764431
ENSG00000242242	NECTIN3-AS1	5.66501	2.92133	1077.87	850.103	7.51689	1.22776	8.26829	16.5105	484.14	8.38086	antisense	NECTIN3 antisense RNA 1 [Source:HGNC Symbol;Acc:HGNC:40813]	5.84728	0.026232
ENSG00000145087	STXBP5L	46.2642	43.82	52.9816	39.3245	13.9599	23.3275	4.96098	9.17249	45.5976	12.8552	protein_coding	syntaxin binding protein 5 like [Source:HGNC Symbol;Acc:HGNC:30757]	1.8717	0.00650907
ENSG00000197415	VEPH1	334.236	273.631	357.843	200.092	89.1288	127.688	157.924	78.8834	291.45	113.406	protein_coding	ventricular zone expressed PH domain containing 1 [Source:HGNC Symbol;Acc:HGNC:25735]	1.36192	0.000647128
ENSG00000234742	AC144530.1	202.052	154.831	86.855	141.106	40.806	41.744	90.1244	36.6899	146.211	52.3411	processed_pseudogene	ribosomal protein L17 (RPL17) pseudogene	1.47317	0.0119944
ENSG00000251129	LINC02506	0	0	0	0	7.51689	2.45553	71.1073	59.6212	0	35.1752	lincRNA	long intergenic non-protein coding RNA 2506 [Source:HGNC Symbol;Acc:HGNC:53495]	-7.61347	8.81374e-05
ENSG00000196616	ADH1B	226.6	134.381	163.287	186.213	46.1752	65.0715	18.1902	64.2074	177.621	48.4111	protein_coding	alcohol dehydrogenase 1B (class I), beta polypeptide [Source:HGNC Symbol;Acc:HGNC:250]	1.88407	0.000195462
ENSG00000174607	UGT8	160.509	253.182	192.818	287.994	333.965	358.507	511.807	365.065	223.626	392.336	protein_coding	UDP glycosyltransferase 8 [Source:HGNC Symbol;Acc:HGNC:12555]	-0.814588	0.0485216
ENSG00000250829	AC108865.1	0.944168	0	5.2113	1.1566	37.5844	18.4165	119.89	84.3869	1.82802	65.0695	lincRNA	novel transcript	-5.10529	1.5630000000000001e-06
ENSG00000272218	AC108865.2	0	0	0	0	9.66457	13.5054	36.3805	41.2762	0	25.2067	lincRNA	novel transcript	-7.1358	1.69389e-05
ENSG00000145536	ADAMTS16	5717.88	3676.98	4794.4	2900.76	2314.13	2644.6	1187.33	1600.6	4272.51	1936.66	protein_coding	ADAM metallopeptidase with thrombospondin type 1 motif 16 [Source:HGNC Symbol;Acc:HGNC:17108]	1.14202	0.013851
ENSG00000248486	LINC02149	0.944168	0.973777	0	0	10.7384	6.13882	28.939	12.8415	0.47948626450000004	14.6644	lincRNA	long intergenic non-protein coding RNA 2149 [Source:HGNC Symbol;Acc:HGNC:53010]	-4.91452	0.0122454
ENSG00000183654	MARCH11	380.5	308.687	429.932	223.224	210.473	169.432	71.1073	84.3869	335.586	133.85	protein_coding	membrane associated ring-CH-type finger 11 [Source:HGNC Symbol;Acc:HGNC:33609]	1.33159	0.0244888
ENSG00000154153	RETREG1	232.265	303.818	213.663	294.934	406.986	332.724	663.944	633.819	261.17	509.368	protein_coding	reticulophagy regulator 1 [Source:HGNC Symbol;Acc:HGNC:25964]	-0.966573	0.0243028
ENSG00000082074	FYB1	71.7568	86.6661	72.0897	92.5282	21.4768	55.2494	31.4195	19.2622	80.7602	31.852	protein_coding	FYN binding protein 1 [Source:HGNC Symbol;Acc:HGNC:4036]	1.35598	0.0184842
ENSG00000152932	RAB3C	12.2742	18.5018	21.7138	40.4811	98.7934	66.2993	45.4756	50.4487	23.2427	65.2542	protein_coding	RAB3C, member RAS oncogene family [Source:HGNC Symbol;Acc:HGNC:30269]	-1.49828	0.0367088
ENSG00000251495	PPIAP11	48.1526	54.5315	62.5356	61.3	23.6245	28.2386	21.4976	20.1795	56.6299	23.385	processed_pseudogene	peptidylprolyl isomerase A pseudogene 11 [Source:HGNC Symbol;Acc:HGNC:9263]	1.28708	0.00297503
ENSG00000164241	C5orf63	0	0	0	0	4.29537	6.13882	26.4585	35.7727	0	18.1664	protein_coding	chromosome 5 open reading frame 63 [Source:HGNC Symbol;Acc:HGNC:40051]	-6.66395	0.000508262
ENSG00000250120	PCDHA10	151.067	145.093	50.3759	50.8905	22.5507	15.9609	30.5927	27.5175	99.3565	24.1554	protein_coding	protocadherin alpha 10 [Source:HGNC Symbol;Acc:HGNC:8664]	2.03143	0.00209569
ENSG00000197479	PCDHB11	16.995	16.5542	11.2912	18.5056	36.5106	50.3383	51.2634	35.7727	15.8365	43.4713	protein_coding	protocadherin beta 11 [Source:HGNC Symbol;Acc:HGNC:8682]	-1.46617	0.00793498
ENSG00000240184	PCDHGC3	247.372	210.336	451.646	551.7	79.4643	103.132	112.449	124.746	365.263	104.948	protein_coding	protocadherin gamma subfamily C, 3 [Source:HGNC Symbol;Acc:HGNC:8716]	1.7968206741000001	5.83613e-05
ENSG00000086570	FAT2	307.799	334.005	383.899	175.804	102.015	173.115	51.2634	49.5314	300.377	93.9811	protein_coding	FAT atypical cadherin 2 [Source:HGNC Symbol;Acc:HGNC:3596]	1.68486	0.00781916
ENSG00000165810	BTNL9	8.49751	6.81644	7.81695	8.09622	20.403	11.0499	82.6829	35.7727	7.8067817685000005	37.4771	protein_coding	butyrophilin like 9 [Source:HGNC Symbol;Acc:HGNC:24176]	-2.27539	0.029616433900000003
ENSG00000164379	FOXQ1	47.2084	108.089	37.3477	104.094	139.599	249.236	249.702	179.781	74.1849	204.58	protein_coding	forkhead box Q1 [Source:HGNC Symbol;Acc:HGNC:20951]	-1.46847	0.013279333800000001
ENSG00000220472	AL139095.2	112.356	108.089	100.752	136.479	37.5844	58.9327	47.9561	36.6899	114.419	45.2908	processed_pseudogene	ribosomal protein S3 (RPS3) pseudogene	1.34112	8.695990000000001e-05
ENSG00000229950	TFAP2A-AS1	95.361	98.3515	114.649	84.432	63.3566	35.6052	52.0902	43.1107	98.1983	48.5407	antisense	TFAP2A antisense RNA 1 [Source:HGNC Symbol;Acc:HGNC:40579]	1.01496	0.012709
ENSG00000180537	RNF182	503.242	421.645	487.257	386.305	272.756	309.397	255.49	246.74	449.612	271.096	protein_coding	ring finger protein 182 [Source:HGNC Symbol;Acc:HGNC:28522]	0.73382	0.00154988
ENSG00000146049	KAAG1	636.369	681.644	430.801	220.911	182.553	195.215	144.695	114.656	492.431	159.28	protein_coding	kidney associated antigen 1 [Source:HGNC Symbol;Acc:HGNC:21031]	1.63111	0.000635185
ENSG00000269293	ZSCAN16-AS1	120.854	99.3252	87.7236	93.6848	56.9136	44.1995	61.1854	52.2832	100.397	53.6454	antisense	ZSCAN16 antisense RNA 1 [Source:HGNC Symbol;Acc:HGNC:48982]	0.897673	0.0168233
ENSG00000198502	HLA-DRB5	19.8275	26.292	28.6622	42.7943	49.3967	57.7049	107.488	66.0419	29.394	70.1578	protein_coding	major histocompatibility complex, class II, DR beta 5 [Source:HGNC Symbol;Acc:HGNC:4953]	-1.27012	0.042092624200000005
ENSG00000242574	HLA-DMB	207.717	241.497	166.762	208.189	416.65	228.364	858.249	484.307	206.041	496.893	protein_coding	major histocompatibility complex, class II, DM beta [Source:HGNC Symbol;Acc:HGNC:4935]	-1.27203	0.0252041
ENSG00000172348	RCAN2	295.525	240.523	183.264	165.394	140.673	105.588	129.812	109.153	221.176	121.306	protein_coding	regulator of calcineurin 2 [Source:HGNC Symbol;Acc:HGNC:3041]	0.866591	0.0295921
ENSG00000112232	KHDRBS2	136.904	152.883	98.1462	117.974	49.3967	61.3882	68.6268	24.7657	126.477	51.0444	protein_coding	KH RNA binding domain containing, signal transduction associated 2 [Source:HGNC Symbol;Acc:HGNC:18114]	1.31036	0.010489153900000001
ENSG00000249853	HS3ST5	145.402	152.883	132.888	84.432	36.5106	52.7939	88.4707	49.5314	128.901	56.8267	protein_coding	heparan sulfate-glucosamine 3-sulfotransferase 5 [Source:HGNC Symbol;Acc:HGNC:19419]	1.17576	0.0287395
ENSG00000196911	KPNA5	294.58	291.159	217.138	269.488	490.745	368.329	439.873	424.686	268.091	430.909	protein_coding	karyopherin subunit alpha 5 [Source:HGNC Symbol;Acc:HGNC:6398]	-0.686319	0.0106771
ENSG00000230202	AL450405.1	977.214	928.983	797.329	918.343	778.535	491.106	553.149	523.749	905.467	586.635	processed_pseudogene	ribosomal protein L29 (RPL29) pseudogene	0.626158	0.0484507
ENSG00000164434	FABP7	19.8275	14.6067	44.2961	25.4453	45.1013	29.4663	222.417	205.464	26.0439	125.612	protein_coding	fatty acid binding protein 7 [Source:HGNC Symbol;Acc:HGNC:3562]	-2.27072	0.0243028
ENSG00000154269	ENPP3	24.5484	12.6591	18.2396	18.5056	119.196	17.1887	160.405	64.2074	18.4882	90.2493	protein_coding	ectonucleotide pyrophosphatase/phosphodiesterase 3 [Source:HGNC Symbol;Acc:HGNC:3358]	-2.29074	0.00934184
ENSG00000171408	PDE7B	47.2084	48.6888	43.4275	58.9868	89.1288	63.8438	118.237	119.242	49.5779	97.6129	protein_coding	phosphodiesterase 7B [Source:HGNC Symbol;Acc:HGNC:8792]	-0.989341	0.0356754
ENSG00000164442	CITED2	6885.82	7881.75	7618.06	6177.42	4687.32	4534.13	4551.7	3756.13	7140.76	4382.32	protein_coding	Cbp/p300 interacting transactivator with Glu/Asp rich carboxy-terminal domain 2 [Source:HGNC Symbol;Acc:HGNC:1987]	0.704552	0.000230564
ENSG00000091844	RGS17	41.5434	57.4528	29.5307	68.2396	74.0951	112.954	131.466	119.242	49.1916	109.439	protein_coding	regulator of G protein signaling 17 [Source:HGNC Symbol;Acc:HGNC:14088]	-1.16435	0.0272431
ENSG00000225606	AC005281.1	140.681	160.673	256.222	144.575	80.5381	61.3882	57.0512	55.9522	175.538	63.7324	antisense	novel transcript	1.4671	8.81374e-05
ENSG00000136235	GPNMB	649.588	837.448	1070.05	866.296	528.33	359.735	601.105	493.48	855.846	495.662	protein_coding	glycoprotein nmb [Source:HGNC Symbol;Acc:HGNC:4462]	0.786625	0.0285335
ENSG00000213462	ERV3-1	256.814	254.156	270.119	212.815	146.042	170.659	189.344	136.67	248.476	160.679	protein_coding	endogenous retrovirus group 3 member 1, envelope [Source:HGNC Symbol;Acc:HGNC:3454]	0.629804	0.041298408700000004
ENSG00000165215	CLDN3	516.46	600.82	525.473	525.098	1228.47	805.414	743.319	912.663	541.963	922.468	protein_coding	claudin 3 [Source:HGNC Symbol;Acc:HGNC:2045]	-0.766926	0.0103721
ENSG00000127951	FGL2	59.4826	62.3217	62.5356	84.432	124.566	155.926	195.132	133.918	67.193	152.385	protein_coding	fibrinogen like 2 [Source:HGNC Symbol;Acc:HGNC:3696]	-1.18886	0.000360067
ENSG00000085563	ABCB1	592.938	420.672	290.964	108.721	175.036	58.9327	86.8171	49.5314	353.324	92.5793	protein_coding	ATP binding cassette subfamily B member 1 [Source:HGNC Symbol;Acc:HGNC:40]	1.9333638723000002	0.014176523100000001
ENSG00000242265	PEG10	6544.03	6824.23	11421.4	10363.2	3580.19	4616.39	3691.79	2748.08	8788.21	3659.11	protein_coding	paternally expressed 10 [Source:HGNC Symbol;Acc:HGNC:14005]	1.26421	0.000104002
ENSG00000105989	WNT2	435.262	349.586	166.762	114.504	113.827	114.182	59.5317	94.4766	266.528	95.5044	protein_coding	Wnt family member 2 [Source:HGNC Symbol;Acc:HGNC:12780]	1.48435	0.028163126400000002
ENSG00000106278	PTPRZ1	114.244	69.1382	85.9865	63.6132	31.1414	28.2386	19.0171	45.8624	83.2455	31.0649	protein_coding	protein tyrosine phosphatase, receptor type Z1 [Source:HGNC Symbol;Acc:HGNC:9685]	1.42553	0.00852448
ENSG00000081803	CADPS2	790.269	638.798	980.593	634.975	550.881	443.223	418.376	343.968	761.159	439.112	protein_coding	calcium dependent secretion activator 2 [Source:HGNC Symbol;Acc:HGNC:16018]	0.795194	0.023925
ENSG00000188883	KLRG2	181.28	151.909	53.8501	43.9509	26.846	28.2386	36.3805	31.1865	107.748	30.6629	protein_coding	killer cell lectin like receptor G2 [Source:HGNC Symbol;Acc:HGNC:24778]	1.81104	0.014765133900000001
ENSG00000002933	TMEM176A	657.141	487.862	321.364	562.109	906.322	769.808	1318.79	905.325	507.119	975.062	protein_coding	transmembrane protein 176A [Source:HGNC Symbol;Acc:HGNC:24930]	-0.944399	0.024364059400000002
ENSG00000178234	GALNT11	2854.22	2349.72	2874.9	1976.63	1639.76	1438.94	1469.28	1295.16	2513.87	1460.78	protein_coding	polypeptide N-acetylgalactosaminyltransferase 11 [Source:HGNC Symbol;Acc:HGNC:19875]	0.7836199206000001	0.00102579
ENSG00000260822	AC004656.1	398.439	298.95	257.091	329.632	564.841	545.127	451.449	587.039	321.028	537.114	sense_overlapping	novel transcript, overlapping to PDK3	-0.742596	0.0105692
ENSG00000130988	RGN	0.944168	0	0	2.31321	26.846	22.0998	8.26829	4.58624	0.814344	15.4501	protein_coding	regucalcin [Source:HGNC Symbol;Acc:HGNC:9989]	-4.34521	0.0190428
ENSG00000187325	TAF9B	958.331	778.048	949.326	884.801	548.733	691.231	592.01	517.328	892.626	587.326	protein_coding	TATA-box binding protein associated factor 9b [Source:HGNC Symbol;Acc:HGNC:17306]	0.605337	0.0106771
ENSG00000077274	CAPN6	4223.26	4251.51	2593.49	1843.63	1802.98	1813.41	1619.76	1356.61	3227.97	1648.19	protein_coding	calpain 6 [Source:HGNC Symbol;Acc:HGNC:1483]	0.970006	0.031753819100000004
ENSG00000203930	LINC00632	196.387	213.257	145.048	215.128	375.844	370.785	381.168	362.313	192.455	372.528	antisense	long intergenic non-protein coding RNA 632 [Source:HGNC Symbol;Acc:HGNC:27865]	-0.955949	5.03275e-05
ENSG00000130822	PNCK	53.8176	62.3217	56.4558	65.9264	110.606	142.421	196.785	136.67	59.6304	146.62	protein_coding	pregnancy up-regulated nonubiquitous CaM kinase [Source:HGNC Symbol;Acc:HGNC:13415]	-1.30434	0.000104002
ENSG00000177854	TMEM187	112.356	102.247	184.133	194.309	310.34	235.731	245.568	310.03	148.261	275.417	protein_coding	transmembrane protein 187 [Source:HGNC Symbol;Acc:HGNC:13705]	-0.895216	0.041298408700000004
ENSG00000104763	ASAH1	5307.17	5753.07	5232.15	4467.96	3007.83	3224.11	3300.7	2352.74	5190.09	2971.35	protein_coding	N-acylsphingosine amidohydrolase 1 [Source:HGNC Symbol;Acc:HGNC:735]	0.804818	0.000207114
ENSG00000253300	AC018541.1	22.66	15.5804	13.8968	8.09622	4.29537	1.22776	0.826829	0.917249	15.0584	1.8168019581000001	lincRNA	novel transcript	3.1	0.0190232
ENSG00000260317	AC009812.4	11.33	12.6591	10.4226	20.8189	16.1076	27.0108	88.4707	79.8006	13.8076	52.8475	lincRNA	novel transcript	-1.95392	0.046697
ENSG00000188856	RPSAP47	422.987	297.002	196.292	349.294	66.5782	68.7548	221.59	101.815	316.394	114.684	processed_pseudogene	ribosomal protein SA pseudogene 47 [Source:HGNC Symbol;Acc:HGNC:36162]	1.45795	0.025524835500000002
ENSG00000104267	CA2	338.956	261.946	366.528	438.353	222.285	190.304	251.356	190.788	351.446	213.683	protein_coding	carbonic anhydrase 2 [Source:HGNC Symbol;Acc:HGNC:1373]	0.7149548143000001	0.0424714
ENSG00000147606	SLC26A7	1568.26	953.328	1848.28	807.309	651.822	645.804	200.92	164.188	1294.29	415.683	protein_coding	solute carrier family 26 member 7 [Source:HGNC Symbol;Acc:HGNC:14467]	1.6402	0.0259442
ENSG00000254343	AC091563.1	38.7109	41.8724	39.9533	47.420723014000004	102.015	81.0325	110.795	78.8834	41.9893	93.1815	lincRNA	novel transcript	-1.15737	0.000956561
ENSG00000181790	ADGRB1	32.1017	37.0035	57.3243	97.1547	237.319	251.692	112.449	282.513	55.8961	220.993	protein_coding	adhesion G protein-coupled receptor B1 [Source:HGNC Symbol;Acc:HGNC:943]	-1.9881	0.000276604
ENSG00000178896	EXOSC4	150.123	176.254	128.545	136.479	293.159	186.62	229.859	251.326	147.85	240.241	protein_coding	exosome component 4 [Source:HGNC Symbol;Acc:HGNC:18189]	-0.701502	0.0481584
ENSG00000064218	DMRT3	0	0	0.8685504810000001	1.1566	22.5507	2.45553	13.2293	11.007	0.5062883703000001	12.3106	protein_coding	doublesex and mab-3 related transcription factor 3 [Source:HGNC Symbol;Acc:HGNC:13909]	-4.66421	0.029299657000000003
ENSG00000235481	UBE2R2-AS1	9.44168	12.6591	32.1364	11.566	3.22152	1.22776	2.48049	1.8345	16.4508	2.19107	antisense	UBE2R2 antisense RNA 1 [Source:HGNC Symbol;Acc:HGNC:49911]	2.90277	0.0217855
ENSG00000213866	YBX1P10	99.1377	88.6137	79.0381	70.5528	44.0275	35.6052	42.1683	42.1934	84.3356	40.9986	processed_pseudogene	Y-box binding protein 1 pseudogene 10 [Source:HGNC Symbol;Acc:HGNC:42432]	1.03868	0.00537613
ENSG00000154330	PGM5	583.496	545.315	355.237	269.488	228.728	227.136	248.049	206.381	438.384	227.574	protein_coding	phosphoglucomutase 5 [Source:HGNC Symbol;Acc:HGNC:8908]	0.9464574329000001	0.026709343200000003
ENSG00000165091	TMC1	0.944168	0.973777	0	3.46981	5.36921	8.59435	31.4195	13.7587	1.34694	14.7855	protein_coding	transmembrane channel like 1 [Source:HGNC Symbol;Acc:HGNC:16513]	-3.55706	0.0347615
ENSG00000106772	PRUNE2	156.732	121.722	90.3293	158.455	258.796	141.193	958.295	526.501	131.809	471.196	protein_coding	prune homolog 2 [Source:HGNC Symbol;Acc:HGNC:25209]	-1.84009	0.0156624
ENSG00000156049	GNA14	39.6551	36.0297	8.6855	8.09622	1.07384	2.45553	0	0	23.1166	0.8823425943000001	protein_coding	G protein subunit alpha 14 [Source:HGNC Symbol;Acc:HGNC:4382]	4.89243	0.00297503
ENSG00000181634	TNFSF15	42.4876	101.273	98.1462	139.949	682.963	384.29	98.3927	574.198	95.4639	434.961	protein_coding	TNF superfamily member 15 [Source:HGNC Symbol;Acc:HGNC:11931]	-2.18898	0.00297503
ENSG00000236901	MIR600HG	61.3709	71.0857	55.5872	62.4566	138.526	155.926	124.851	80.7179	62.6251	125.005	sense_intronic	MIR600 host gene [Source:HGNC Symbol;Acc:HGNC:23642]	-0.99376	0.0195366
ENSG00000260220	CCDC187	9.44168	10.7115	13.8968	16.1924	45.1013	45.4273	83.5098	39.4417	12.5606	53.37	protein_coding	coiled-coil domain containing 187 [Source:HGNC Symbol;Acc:HGNC:30942]	-2.10062	0.000195462
ENSG00000166311	SMPD1	1136.78	928.983	1347.12	938.005	713.031	772.264	720.168	684.268	1087.72	722.433	protein_coding	sphingomyelin phosphodiesterase 1 [Source:HGNC Symbol;Acc:HGNC:11120]	0.591449	0.029299657000000003
ENSG00000174807	CD248	2104.55	1494.75	1905.6	1570.67	1108.2	1286.7	876.439	1144.73	1768.89	1104.02	protein_coding	CD248 molecule [Source:HGNC Symbol;Acc:HGNC:18219]	0.6810640960000001	0.021131
ENSG00000256508	MRGPRF-AS1	4.72084	12.6591	2.60565	10.4094	10.7384	11.0499	105.834	78.8834	7.59875	51.6265	antisense	MRGPRF antisense RNA 1 [Source:HGNC Symbol;Acc:HGNC:51140]	-2.78164	0.0355789
ENSG00000110195	FOLR1	693.964	659.247	614.934	479.99	374.771	387.974	327.424	296.271	612.034	346.61	protein_coding	folate receptor 1 [Source:HGNC Symbol;Acc:HGNC:3791]	0.823115	0.00102579
ENSG00000170962	PDGFD	1098.07	972.803	727.845	570.205	559.471	432.173	391.917	289.851	842.23	418.353	protein_coding	platelet derived growth factor D [Source:HGNC Symbol;Acc:HGNC:30620]	1.01074	0.0192224
ENSG00000152578	GRIA4	663.75	631.007	109.437	45.1075	40.806	41.744	6.61463	11.9242	362.326	25.2722	protein_coding	glutamate ionotropic receptor AMPA type subunit 4 [Source:HGNC Symbol;Acc:HGNC:4574]	3.84736	0.015282695800000001
ENSG00000149289	ZC3H12C	122.742	116.853	115.517	143.419	244.836	180.481	208.361	374.237	124.633	251.979	protein_coding	zinc finger CCCH-type containing 12C [Source:HGNC Symbol;Acc:HGNC:29362]	-1.01901	0.0131765
ENSG00000036672	USP2	53.8176	59.4004	72.9582	69.3962	36.5106	33.1496	30.5927	20.1795	63.8931	30.1081	protein_coding	ubiquitin specific peptidase 2 [Source:HGNC Symbol;Acc:HGNC:12618]	1.09343	0.0239696
ENSG00000200879	SNORD14E	41.5434	35.056	26.9251	20.8189	9.66457	13.5054	10.7488	2.75175	31.0858	9.16763	snoRNA	small nucleolar RNA, C/D box 14E [Source:HGNC Symbol;Acc:HGNC:30354]	1.78387	0.0347615
ENSG00000182667	NTM	3440.55	2283.51	2821.92	2043.72	1242.43	1570.31	1681.77	1869.35	2647.42	1590.97	protein_coding	neurotrimin [Source:HGNC Symbol;Acc:HGNC:17941]	0.734636	0.0384684
ENSG00000198105	ZNF248	157.676	128.539	106.832	123.757	208.325	190.304	223.244	197.208	129.201	204.77	protein_coding	zinc finger protein 248 [Source:HGNC Symbol;Acc:HGNC:13041]	-0.666332	0.031753819100000004
ENSG00000107984	DKK1	248.316	280.448	225.823	212.815	329.669	330.269	826.002	783.33	241.851	567.318	protein_coding	dickkopf WNT signaling pathway inhibitor 1 [Source:HGNC Symbol;Acc:HGNC:2891]	-1.23132	0.0216629
ENSG00000227121	AC073174.1	12.2742	19.4755	13.0283	23.1321	52.6182	46.6551	53.7439	35.7727	16.9775	47.1975	lincRNA	novel transcript	-1.49002	0.00699659
ENSG00000148600	CDHR1	56.6501	68.1644	71.2211	42.7943	22.5507	25.7831	23.1512	14.676	59.7075	21.5402	protein_coding	cadherin related family member 1 [Source:HGNC Symbol;Acc:HGNC:14550]	1.48413	0.00197622
ENSG00000108231	LGI1	88.7518	98.3515	35.6106	35.8547	19.3291	18.4165	21.4976	14.676	64.6421	18.4798	protein_coding	leucine rich glioma inactivated 1 [Source:HGNC Symbol;Acc:HGNC:6572]	1.80708	0.00871165
ENSG00000111671	SPSB2	271.92	290.186	226.692	194.309	161.076	142.421	162.059	155.015	245.777	155.143	protein_coding	splA/ryanodine receptor domain and SOCS box containing 2 [Source:HGNC Symbol;Acc:HGNC:29522]	0.6636813569000001	0.0357015
ENSG00000255836	AC131206.1	0	0	1.7371	1.1566	13.9599	7.36659	18.1902	9.17249	0.723426	12.1723	processed_pseudogene	M-phase phosphoprotein 8 (MPHOSPH8) pseudogene	-4.07165	0.0207584
ENSG00000111716	LDHB	934.726	843.291	924.138	859.356	1329.42	1141.82	1498.21	1435.49	890.378	1351.24	protein_coding	lactate dehydrogenase B [Source:HGNC Symbol;Acc:HGNC:6541]	-0.602475	0.00211447
ENSG00000179104	TMTC2	1615.47	1535.65	1158.65	1088.36	851.556	915.912	801.198	615.474	1349.53	796.035	protein_coding	transmembrane and tetratricopeptide repeat containing 2 [Source:HGNC Symbol;Acc:HGNC:25440]	0.762443	0.0169244
ENSG00000136149	RPL13AP25	261.535	320.373	244.931	326.162	126.713	117.865	186.863	167.857	288.25	149.825	processed_pseudogene	ribosomal protein L13a pseudogene 25 [Source:HGNC Symbol;Acc:HGNC:36981]	0.9367445224000001	0.00333763
ENSG00000136160	EDNRB	226.6	320.373	124.203	182.743	19.3291	44.1995	5.7878	4.58624	213.48	18.4757	protein_coding	endothelin receptor type B [Source:HGNC Symbol;Acc:HGNC:3180]	3.56057	1.1979999999999998e-06
ENSG00000274204	AL138689.1	58.5384	47.7151	34.742	21.9755	7.51689	11.0499	10.7488	9.17249	40.7427	9.62201	sense_intronic	novel transcript, sense intronic to EFNB2	2.08628	0.00126836
ENSG00000185896	LAMP1	9695.66	9848.78	12642.6	9884.33	7181.85	7846.64	5852.3	6159.33	10517.8	6760.03	protein_coding	lysosomal associated membrane protein 1 [Source:HGNC Symbol;Acc:HGNC:6499]	0.637945	0.0106771
ENSG00000224861	YBX1P1	118.965	105.168	110.306	123.757	69.7997	68.7548	81.0293	63.2902	114.549	70.7185	processed_pseudogene	Y-box binding protein 1 pseudogene 1 [Source:HGNC Symbol;Acc:HGNC:8015]	0.691197	0.046674
ENSG00000197249	SERPINA1	119.90935736509999	94.4564	73.8268	114.504	124.566	163.293	537.439	284.347	100.674	277.411	protein_coding	serpin family A member 1 [Source:HGNC Symbol;Acc:HGNC:8941]	-1.46581	0.036666400700000004
ENSG00000232573	RPL3P4	2122.49	1955.34	1745.79	2124.68	1068.47	1240.04	1567.67	1298.82	1987.08	1293.75	processed_pseudogene	ribosomal protein L3 pseudogene 4 [Source:HGNC Symbol;Acc:HGNC:19805]	0.618207	0.015055
ENSG00000166183	ASPG	29.2692	42.8462	20.8452	20.8189	53.6921	47.8828	141.388	77.0489	28.4449	80.0029	protein_coding	asparaginase [Source:HGNC Symbol;Acc:HGNC:20123]	-1.4974	0.0384684
ENSG00000232653	GOLGA8N	18.8834	31.1609	21.7138	30.0717	65.5043	66.2993	102.527	61.4557	25.4574	73.9465	protein_coding	golgin A8 family member N [Source:HGNC Symbol;Acc:HGNC:44405]	-1.55056	0.000618147
ENSG00000174171	AC020659.1	10.3858	9.73777	13.8968	9.25282	1.07384	0	0.826829	2.75175	10.8183	1.1631	antisense	novel transcript, antisense to SPTBN5	3.1549	0.0397319
ENSG00000137767	SQOR	107.635	140.224	155.471	159.611	202.956	319.219	389.437	467.797	140.735	344.852	protein_coding	sulfide quinone oxidoreductase [Source:HGNC Symbol;Acc:HGNC:20390]	-1.29521	0.000905491
ENSG00000140285	FGF7	275.697	342.769	237.114	298.404	655.043	441.995	612.68	729.213	288.496	609.733	protein_coding	fibroblast growth factor 7 [Source:HGNC Symbol;Acc:HGNC:3685]	-1.08159	0.000104002
ENSG00000137766	UNC13C	469.252	386.589	557.609	238.26	175.036	197.67	215.802	133.918	412.928	180.607	protein_coding	unc-13 homolog C [Source:HGNC Symbol;Acc:HGNC:23149]	1.19464	0.00480918
ENSG00000166104	AC126323.1	119.90935736509999	87.6399	125.94	80.9622	32.2152	44.1995	70.2805	48.6142	103.613	48.8274	transcribed_unprocessed_pseudogene	golgin subfamily A pseudogene	1.07842	0.0347615
ENSG00000174485	DENND4A	220.935	235.654	200.635	224.381	408.06	365.874	325.771	334.796	220.401	358.625	protein_coding	DENN domain containing 4A [Source:HGNC Symbol;Acc:HGNC:24321]	-0.701507	0.0012452
ENSG00000212664	AC064799.1	149.179	75.9546	72.9582	134.166	52.6182	34.3774	56.2244	49.5314	108.064	48.1879	processed_pseudogene	ribosomal protein L17 (RPL17) pseudogene	1.15652	0.0347615
ENSG00000134419	RPS15A	5998.3	6294.49	5846.21	5860.51	9526.05	9089.14	7982.21	11073	5999.88	9417.61	protein_coding	ribosomal protein S15a [Source:HGNC Symbol;Acc:HGNC:10389]	-0.650411	0.000569858
ENSG00000205609	EIF3CL	331.403	591.083	482.046	591.024	341.482	276.247	213.322	180.698	498.889	252.937	protein_coding	eukaryotic translation initiation factor 3 subunit C like [Source:HGNC Symbol;Acc:HGNC:26347]	0.981511	0.0241111
ENSG00000250616	AC012645.1	16.995	11.6853	609.722	704.371	9.66457	12.2776	28.939	19.2622	335.694	17.5359	antisense	novel transcript, antisense to YPEL3	4.25555	0.0467533
ENSG00000205364	MT1M	88.7518	79.8497	42.559	48.5773	38.6583	25.7831	17.3634	22.9312	64.9345	26.184	protein_coding	metallothionein 1M [Source:HGNC Symbol;Acc:HGNC:14296]	1.32082	0.0424714
ENSG00000198417	MT1F	2181.97	2154.97	1682.38	1186.67	1339.08	988.35	876.439	802.593	1801.5	1001.62	protein_coding	metallothionein 1F [Source:HGNC Symbol;Acc:HGNC:7398]	0.847476	0.041298408700000004
ENSG00000184517	ZFP1	128.407	127.565	116.386	150.358	275.977	220.998	152.963	243.988	130.679	223.482	protein_coding	ZFP1 zinc finger protein [Source:HGNC Symbol;Acc:HGNC:23328]	-0.774131	0.0479408
ENSG00000140873	ADAMTS18	69.8684	75.9546	103.358	37.0113	31.1414	29.4663	33.0732	22.014	71.548	28.9237	protein_coding	ADAM metallopeptidase with thrombospondin type 1 motif 18 [Source:HGNC Symbol;Acc:HGNC:17110]	1.31298	0.0284655
ENSG00000161960	EIF4A1	439.038	365.166	889.396	500.809	327.522	284.841	219.11	114.656	548.602	236.532	protein_coding	eukaryotic translation initiation factor 4A1 [Source:HGNC Symbol;Acc:HGNC:3282]	1.21578	0.049775866700000004
ENSG00000188803	SHISA6	9.44168	16.5542	6.9484	24.2887	28.9937	28.2386	81.0293	67.8764	14.3082	51.5345	protein_coding	shisa family member 6 [Source:HGNC Symbol;Acc:HGNC:34491]	-1.87367	0.0319179
ENSG00000181481	RNF135	148.234	161.647	114.649	170.021	230.876	219.77	222.417	243.071	148.638	229.033	protein_coding	ring finger protein 135 [Source:HGNC Symbol;Acc:HGNC:21158]	-0.628051	0.041298408700000004
ENSG00000276707	AC243773.1	72.7009	61.3479	79.0381	33.5415	19.3291	34.3774	29.7659	19.2622	61.6571	25.6837	antisense	novel transcript, antisense to LHX1	1.27388	0.046915
ENSG00000178127	NDUFV2	62.3151	61.3479	67.7469	61.3	31.1414	41.744	28.939	24.7657	63.1775	31.6475	protein_coding	NADH:ubiquinone oxidoreductase core subunit V2 [Source:HGNC Symbol;Acc:HGNC:7717]	1.01322	0.0243028
ENSG00000134762	DSC3	635.425	337.901	392.585	345.824	148.19	173.115	160.405	262.333	427.934	186.011	protein_coding	desmocollin 3 [Source:HGNC Symbol;Acc:HGNC:3037]	1.20142	0.00371154
ENSG00000186496	ZNF396	21.7159	14.6067	13.0283	10.4094	62.2828	39.2885	37.2073	35.7727	14.9401	43.6378	protein_coding	zinc finger protein 396 [Source:HGNC Symbol;Acc:HGNC:18824]	-1.53537	0.013443225500000001
ENSG00000132872	SYT4	70.8126	73.0333	143.311	129.54	278.125	244.325	232.339	265.085	104.174	254.968	protein_coding	synaptotagmin 4 [Source:HGNC Symbol;Acc:HGNC:11512]	-1.29175	0.000569858
ENSG00000166510	CCDC68	26.4367	12.6591	2.60565	1.1566	0	1.22776	0	0	10.7145	0.306941	protein_coding	coiled-coil domain containing 68 [Source:HGNC Symbol;Acc:HGNC:24350]	5.14646	0.0467533
ENSG00000177410	ZFAS1	2191.41	2969.05	2370.27	2785.1	4119.26	3292.86	3786.88	4860.5	2578.96	4014.87	antisense	ZNFX1 antisense RNA 1 [Source:HGNC Symbol;Acc:HGNC:33101]	-0.638853	0.024364059400000002
ENSG00000132825	PPP1R3D	55.7059	45.7675	54.7187	64.7698	124.566	124.004	73.5878	96.3111	55.2405	104.617	protein_coding	protein phosphatase 1 regulatory subunit 3D [Source:HGNC Symbol;Acc:HGNC:9294]	-0.917736	0.0397319
ENSG00000183186	C2CD4C	180.336	204.493	151.128	240.573	524.035	284.841	646.58	497.149	194.133	488.151	protein_coding	C2 calcium dependent domain containing 4C [Source:HGNC Symbol;Acc:HGNC:29417]	-1.3338	0.00035816
ENSG00000127540	UQCR11	444.703	464.492	498.548	438.353	684.037	692.459	740.012	870.469	461.524	746.744	protein_coding	ubiquinol-cytochrome c reductase, complex III subunit XI [Source:HGNC Symbol;Acc:HGNC:30862]	-0.694457	0.00035816
ENSG00000099860	GADD45B	2674.83	1853.1	2390.25	1940.78	1168.34	1609.6	1099.68	1304.33	2214.74	1295.49	protein_coding	growth arrest and DNA damage inducible beta [Source:HGNC Symbol;Acc:HGNC:4096]	0.774439	0.00857724
ENSG00000161082	CELF5	12.2742	21.4231	25.188	25.4453	75.1689	49.1106	50.4366	33.9382	21.0826	52.1636	protein_coding	CUGBP Elav-like family member 5 [Source:HGNC Symbol;Acc:HGNC:14058]	-1.30701	0.0467533
ENSG00000233927	RPS28	2826.84	2863.88	2564.83	3071.94	1399.22	1437.71	2172.08	2098.67	2831.87	1776.92	protein_coding	ribosomal protein S28 [Source:HGNC Symbol;Acc:HGNC:10418]	0.671602	0.034838521500000004
ENSG00000130522	JUND	6544.97	6373.37	7292.35	6037.47	4659.4	5295.35	3728.17	3819.42	6562.04	4375.59	protein_coding	JunD proto-oncogene, AP-1 transcription factor subunit [Source:HGNC Symbol;Acc:HGNC:6206]	0.585043	0.0243028
ENSG00000167232	ZNF91	310.631	359.324	272.725	359.704	560.545	546.355	525.037	523.749	325.596	538.921	protein_coding	zinc finger protein 91 [Source:HGNC Symbol;Acc:HGNC:13166]	-0.728569	0.00035816
ENSG00000105707	HPN	1013.09	1050.71	756.507	798.056	1694.52	1360.36	1406.44	1851.01	904.59	1578.08	protein_coding	hepsin [Source:HGNC Symbol;Acc:HGNC:5155]	-0.802898	0.00211917
ENSG00000198182	ZNF607	49.0967	58.4266	36.4791	79.8056	126.713	110.499	104.18	122.911	55.952	116.076	protein_coding	zinc finger protein 607 [Source:HGNC Symbol;Acc:HGNC:28192]	-1.0627	0.0140898
ENSG00000275395	FCGBP	11.33	18.5018	14.7654	20.8189	59.0613	50.3383	44.6488	35.7727	16.354	47.4553	protein_coding	Fc fragment of IgG binding protein [Source:HGNC Symbol;Acc:HGNC:13572]	-1.54284	0.00373768
ENSG00000105404	RABAC1	361.616	282.395	345.683	299.56	444.57	491.106	490.31	558.604	322.314	496.148	protein_coding	Rab acceptor 1 [Source:HGNC Symbol;Acc:HGNC:9794]	-0.621736	0.0105378
ENSG00000105523	FAM83E	19.8275	37.9773	35.6106	40.4811	63.3566	109.271	108.315	50.4487	33.4741	82.8477	protein_coding	family with sequence similarity 83 member E [Source:HGNC Symbol;Acc:HGNC:25972]	-1.30962	0.031753819100000004
ENSG00000180257	ZNF816	52.8734	77.9022	47.7703	65.9264	150.338	105.588	104.18	125.663	61.1181	121.442	protein_coding	zinc finger protein 816 [Source:HGNC Symbol;Acc:HGNC:26995]	-0.993897	0.013279333800000001
ENSG00000268713	AC005261.3	40.5992	26.292	33.8735	39.3245	89.1288	71.2103	61.1854	66.0419	35.0223	71.8916	lincRNA	novel transcript	-1.03634	0.0218697
ENSG00000025708	TYMP	85.9193	100.299	110.306	104.094	151.412	173.115	176.941	222.891	100.155	181.09	protein_coding	thymidine phosphorylase [Source:HGNC Symbol;Acc:HGNC:3148]	-0.856521	0.00574096
ENSG00000171189	GRIK1	83.0868	53.5577	58.1929	126.07	25.7722	34.3774	20.6707	13.7587	80.2268	23.6448	protein_coding	glutamate ionotropic receptor kainate type subunit 1 [Source:HGNC Symbol;Acc:HGNC:4579]	1.77352	0.0024032
ENSG00000160201	U2AF1	136.904	191.834	203.241	143.419	85.9073	57.7049	52.9171	66.0419	168.85	65.6428	protein_coding	U2 small nuclear RNA auxiliary factor 1 [Source:HGNC Symbol;Acc:HGNC:12453]	1.36746	5.83613e-05
ENSG00000198763	MT-ND2	12011.7	11877.2	15990.9	16899.1	10520.4	9144.39	5418.21	6118.05	14194.7	7800.27	protein_coding	mitochondrially encoded NADH:ubiquinone oxidoreductase core subunit 2 [Source:HGNC Symbol;Acc:HGNC:7456]	0.863858	0.036666400700000004
