# Supplementary material for: Deciphering the Impact of RAC1‐SPTAN1 in ARPKD Cystogenesis Using Multifaceted Models
Source: Adv Sci (Weinh). 2026 Feb 26;13(25):e24001. doi: 10.1002/advs.202524001 (PMC13137809; doi:10.1002/advs.202524001)
Supplement: Supplementary file 5 — Supporting File 5: advs74532‐sup‐0005‐DataSet.xlsx. [file ADVS-13-e24001-s001.xlsx]

## Sheet: RNAseq_GO_list
Category	GOID	Description	GeneRatio	BgRatio	pvalue	padj	geneID	geneName	Count
BP	GO:0050804	modulation of chemical synaptic transmission	12/135	335/17310	1.24706e-05	0.0103367	ENSG00000117016/ENSG00000132718/ENSG00000154822/ENSG00000104267/ENSG00000181790/ENSG00000152578/ENSG00000107984/ENSG00000108231/ENSG00000137766/ENSG00000188803/ENSG00000132872/ENSG00000171189	RIMS3/SYT11/PLCL2/CA2/ADGRB1/GRIA4/DKK1/LGI1/UNC13C/SHISA6/SYT4/GRIK1	12
BP	GO:0099177	regulation of trans-synaptic signaling	12/135	335/17310	1.24706e-05	0.0103367	ENSG00000117016/ENSG00000132718/ENSG00000154822/ENSG00000104267/ENSG00000181790/ENSG00000152578/ENSG00000107984/ENSG00000108231/ENSG00000137766/ENSG00000188803/ENSG00000132872/ENSG00000171189	RIMS3/SYT11/PLCL2/CA2/ADGRB1/GRIA4/DKK1/LGI1/UNC13C/SHISA6/SYT4/GRIK1	12
BP	GO:0017157	regulation of exocytosis	9/135	185/17310	1.47247e-05	0.0103367	ENSG00000117016/ENSG00000132718/ENSG00000091428/ENSG00000145087/ENSG00000152932/ENSG00000081803/ENSG00000185896/ENSG00000132872/ENSG00000183186	RIMS3/SYT11/RAPGEF4/STXBP5L/RAB3C/CADPS2/LAMP1/SYT4/C2CD4C	9
BP	GO:0017156	calcium ion regulated exocytosis	7/135	115/17310	3.26643e-05	0.0171977	ENSG00000117016/ENSG00000132718/ENSG00000091428/ENSG00000081803/ENSG00000137766/ENSG00000132872/ENSG00000183186	RIMS3/SYT11/RAPGEF4/CADPS2/UNC13C/SYT4/C2CD4C	7
BP	GO:0016079	synaptic vesicle exocytosis	6/135	87/17310	6.05682e-05	0.0255113	ENSG00000117016/ENSG00000132718/ENSG00000081803/ENSG00000137766/ENSG00000132872/ENSG00000183186	RIMS3/SYT11/CADPS2/UNC13C/SYT4/C2CD4C	6
BP	GO:0007269	neurotransmitter secretion	7/135	144/17310	0.000135857	0.0377517	ENSG00000117016/ENSG00000132718/ENSG00000115665/ENSG00000081803/ENSG00000137766/ENSG00000132872/ENSG00000183186	RIMS3/SYT11/SLC5A7/CADPS2/UNC13C/SYT4/C2CD4C	7
BP	GO:0099643	signal release from synapse	7/135	144/17310	0.000135857	0.0377517	ENSG00000117016/ENSG00000132718/ENSG00000115665/ENSG00000081803/ENSG00000137766/ENSG00000132872/ENSG00000183186	RIMS3/SYT11/SLC5A7/CADPS2/UNC13C/SYT4/C2CD4C	7
BP	GO:0051650	establishment of vesicle localization	9/135	248/17310	0.000143406	0.0377517	ENSG00000117016/ENSG00000132718/ENSG00000115232/ENSG00000081803/ENSG00000110195/ENSG00000197249/ENSG00000137766/ENSG00000132872/ENSG00000183186	RIMS3/SYT11/ITGA4/CADPS2/FOLR1/SERPINA1/UNC13C/SYT4/C2CD4C	9
BP	GO:0048791	calcium ion-regulated exocytosis of neurotransmitter	4/135	37/17310	0.000191385	0.041003	ENSG00000117016/ENSG00000132718/ENSG00000132872/ENSG00000183186	RIMS3/SYT11/SYT4/C2CD4C	4
BP	GO:0051648	vesicle localization	9/135	260/17310	0.000204257	0.041003	ENSG00000117016/ENSG00000132718/ENSG00000115232/ENSG00000081803/ENSG00000110195/ENSG00000197249/ENSG00000137766/ENSG00000132872/ENSG00000183186	RIMS3/SYT11/ITGA4/CADPS2/FOLR1/SERPINA1/UNC13C/SYT4/C2CD4C	9
BP	GO:0099531	presynaptic process involved in chemical synaptic transmission	7/135	155/17310	0.000214166	0.041003	ENSG00000117016/ENSG00000132718/ENSG00000115665/ENSG00000081803/ENSG00000137766/ENSG00000132872/ENSG00000183186	RIMS3/SYT11/SLC5A7/CADPS2/UNC13C/SYT4/C2CD4C	7
BP	GO:0048489	synaptic vesicle transport	6/135	119/17310	0.000339646	0.0550226	ENSG00000117016/ENSG00000132718/ENSG00000081803/ENSG00000137766/ENSG00000132872/ENSG00000183186	RIMS3/SYT11/CADPS2/UNC13C/SYT4/C2CD4C	6
BP	GO:0097480	establishment of synaptic vesicle localization	6/135	119/17310	0.000339646	0.0550226	ENSG00000117016/ENSG00000132718/ENSG00000081803/ENSG00000137766/ENSG00000132872/ENSG00000183186	RIMS3/SYT11/CADPS2/UNC13C/SYT4/C2CD4C	6
BP	GO:0097479	synaptic vesicle localization	6/135	126/17310	0.000461138	0.0693683	ENSG00000117016/ENSG00000132718/ENSG00000081803/ENSG00000137766/ENSG00000132872/ENSG00000183186	RIMS3/SYT11/CADPS2/UNC13C/SYT4/C2CD4C	6
BP	GO:0099504	synaptic vesicle cycle	6/135	132/17310	0.00059015	0.0828571	ENSG00000117016/ENSG00000132718/ENSG00000081803/ENSG00000137766/ENSG00000132872/ENSG00000183186	RIMS3/SYT11/CADPS2/UNC13C/SYT4/C2CD4C	6
BP	GO:0099003	vesicle-mediated transport in synapse	6/135	138/17310	0.000745595	0.0981389	ENSG00000117016/ENSG00000132718/ENSG00000081803/ENSG00000137766/ENSG00000132872/ENSG00000183186	RIMS3/SYT11/CADPS2/UNC13C/SYT4/C2CD4C	6
BP	GO:0048645	animal organ formation	4/135	60/17310	0.00123045	0.152431	ENSG00000164442/ENSG00000105989/ENSG00000110195/ENSG00000107984	CITED2/WNT2/FOLR1/DKK1	4
BP	GO:0007156	homophilic cell adhesion via plasma membrane adhesion molecules	6/135	159/17310	0.00155008	0.176984	ENSG00000250120/ENSG00000197479/ENSG00000240184/ENSG00000086570/ENSG00000148600/ENSG00000134762	PCDHA10/PCDHB11/PCDHGC3/FAT2/CDHR1/DSC3	6
BP	GO:0060627	regulation of vesicle-mediated transport	11/135	490/17310	0.00159672	0.176984	ENSG00000117016/ENSG00000118473/ENSG00000132718/ENSG00000091428/ENSG00000145087/ENSG00000152932/ENSG00000081803/ENSG00000107984/ENSG00000185896/ENSG00000132872/ENSG00000183186	RIMS3/SGIP1/SYT11/RAPGEF4/STXBP5L/RAB3C/CADPS2/DKK1/LAMP1/SYT4/C2CD4C	11
BP	GO:0023061	signal release	10/135	436/17310	0.00222372	0.198565	ENSG00000117016/ENSG00000132718/ENSG00000115665/ENSG00000091428/ENSG00000114739/ENSG00000145087/ENSG00000081803/ENSG00000137766/ENSG00000132872/ENSG00000183186	RIMS3/SYT11/SLC5A7/RAPGEF4/ACVR2B/STXBP5L/CADPS2/UNC13C/SYT4/C2CD4C	10
BP	GO:0003156	regulation of animal organ formation	3/135	34/17310	0.00232611	0.198565	ENSG00000164442/ENSG00000105989/ENSG00000107984	CITED2/WNT2/DKK1	3
BP	GO:0007368	determination of left/right symmetry	5/135	120/17310	0.00249379	0.198565	ENSG00000114739/ENSG00000241186/ENSG00000164442/ENSG00000178234/ENSG00000110195	ACVR2B/TDGF1/CITED2/GALNT11/FOLR1	5
BP	GO:1903305	regulation of regulated secretory pathway	5/135	121/17310	0.00258527	0.198565	ENSG00000117016/ENSG00000132718/ENSG00000185896/ENSG00000132872/ENSG00000183186	RIMS3/SYT11/LAMP1/SYT4/C2CD4C	5
BP	GO:0060502	epithelial cell proliferation involved in lung morphogenesis	2/135	10/17310	0.00260781	0.198565	ENSG00000105989/ENSG00000140285	WNT2/FGF7	2
BP	GO:2001225	regulation of chloride transport	2/135	10/17310	0.00260781	0.198565	ENSG00000085563/ENSG00000104267	ABCB1/CA2	2
BP	GO:0006687	glycosphingolipid metabolic process	4/135	74/17310	0.00266978	0.198565	ENSG00000177628/ENSG00000174607/ENSG00000104763/ENSG00000166311	GBA/UGT8/ASAH1/SMPD1	4
BP	GO:0051656	establishment of organelle localization	10/135	448/17310	0.00270483	0.198565	ENSG00000117016/ENSG00000132718/ENSG00000115232/ENSG00000081803/ENSG00000110195/ENSG00000185896/ENSG00000197249/ENSG00000137766/ENSG00000132872/ENSG00000183186	RIMS3/SYT11/ITGA4/CADPS2/FOLR1/LAMP1/SERPINA1/UNC13C/SYT4/C2CD4C	10
BP	GO:0017158	regulation of calcium ion-dependent exocytosis	4/135	75/17310	0.00280338	0.198565	ENSG00000117016/ENSG00000132718/ENSG00000132872/ENSG00000183186	RIMS3/SYT11/SYT4/C2CD4C	4
BP	GO:0001505	regulation of neurotransmitter levels	8/135	308/17310	0.00288894	0.198565	ENSG00000117016/ENSG00000132718/ENSG00000115665/ENSG00000081803/ENSG00000130988/ENSG00000137766/ENSG00000132872/ENSG00000183186	RIMS3/SYT11/SLC5A7/CADPS2/RGN/UNC13C/SYT4/C2CD4C	8
BP	GO:0098742	cell-cell adhesion via plasma-membrane adhesion molecules	7/135	244/17310	0.00305039	0.198565	ENSG00000250120/ENSG00000197479/ENSG00000240184/ENSG00000086570/ENSG00000165215/ENSG00000148600/ENSG00000134762	PCDHA10/PCDHB11/PCDHGC3/FAT2/CLDN3/CDHR1/DSC3	7
BP	GO:0006836	neurotransmitter transport	7/135	245/17310	0.00312012	0.198565	ENSG00000117016/ENSG00000132718/ENSG00000115665/ENSG00000081803/ENSG00000137766/ENSG00000132872/ENSG00000183186	RIMS3/SYT11/SLC5A7/CADPS2/UNC13C/SYT4/C2CD4C	7
BP	GO:0046929	negative regulation of neurotransmitter secretion	2/135	11/17310	0.00317107	0.198565	ENSG00000132718/ENSG00000132872	SYT11/SYT4	2
BP	GO:0050910	detection of mechanical stimulus involved in sensory perception of sound	2/135	11/17310	0.00317107	0.198565	ENSG00000165091/ENSG00000105707	TMC1/HPN	2
BP	GO:0072583	clathrin-dependent endocytosis	3/135	38/17310	0.0032057	0.198565	ENSG00000118473/ENSG00000132718/ENSG00000115232	SGIP1/SYT11/ITGA4	3
BP	GO:0009855	determination of bilateral symmetry	5/135	129/17310	0.00340702	0.205005	ENSG00000114739/ENSG00000241186/ENSG00000164442/ENSG00000178234/ENSG00000110195	ACVR2B/TDGF1/CITED2/GALNT11/FOLR1	5
BP	GO:0009799	specification of symmetry	5/135	130/17310	0.00352152	0.206009	ENSG00000114739/ENSG00000241186/ENSG00000164442/ENSG00000178234/ENSG00000110195	ACVR2B/TDGF1/CITED2/GALNT11/FOLR1	5
BP	GO:0044070	regulation of anion transport	4/135	83/17310	0.00404059	0.229986	ENSG00000174827/ENSG00000085563/ENSG00000104267/ENSG00000132872	PDZK1/ABCB1/CA2/SYT4	4
BP	GO:0015695	organic cation transport	3/135	42/17310	0.00426471	0.230294	ENSG00000174827/ENSG00000132677/ENSG00000115665	PDZK1/RHBG/SLC5A7	3
BP	GO:0032924	activin receptor signaling pathway	3/135	42/17310	0.00426471	0.230294	ENSG00000114739/ENSG00000241186/ENSG00000164442	ACVR2B/TDGF1/CITED2	3
BP	GO:0002693	positive regulation of cellular extravasation	2/135	13/17310	0.00445146	0.234369	ENSG00000115232/ENSG00000170962	ITGA4/PDGFD	2
BP	GO:0006672	ceramide metabolic process	4/135	88/17310	0.00497673	0.25306	ENSG00000177628/ENSG00000174607/ENSG00000104763/ENSG00000166311	GBA/UGT8/ASAH1/SMPD1	4
BP	GO:0010273	detoxification of copper ion	2/135	14/17310	0.00516694	0.25306	ENSG00000205364/ENSG00000198417	MT1M/MT1F	2
BP	GO:1990169	stress response to copper ion	2/135	14/17310	0.00516694	0.25306	ENSG00000205364/ENSG00000198417	MT1M/MT1F	2
BP	GO:0016082	synaptic vesicle priming	2/135	15/17310	0.00593153	0.271561	ENSG00000081803/ENSG00000137766	CADPS2/UNC13C	2
BP	GO:0048172	regulation of short-term neuronal synaptic plasticity	2/135	15/17310	0.00593153	0.271561	ENSG00000188803/ENSG00000132872	SHISA6/SYT4	2
BP	GO:0051969	regulation of transmission of nerve impulse	2/135	15/17310	0.00593153	0.271561	ENSG00000177628/ENSG00000025708	GBA/TYMP	2
BP	GO:0035249	synaptic transmission, glutamatergic	4/135	95/17310	0.0065169	0.289873	ENSG00000152578/ENSG00000107984/ENSG00000137766/ENSG00000171189	GRIA4/DKK1/UNC13C/GRIK1	4
BP	GO:0061687	detoxification of inorganic compound	2/135	16/17310	0.00674444	0.289873	ENSG00000205364/ENSG00000198417	MT1M/MT1F	2
BP	GO:0097501	stress response to metal ion	2/135	16/17310	0.00674444	0.289873	ENSG00000205364/ENSG00000198417	MT1M/MT1F	2
BP	GO:0015696	ammonium transport	4/135	98/17310	0.00726376	0.302186	ENSG00000174827/ENSG00000132677/ENSG00000115665/ENSG00000132872	PDZK1/RHBG/SLC5A7/SYT4	4
BP	GO:0035306	positive regulation of dephosphorylation	3/135	51/17310	0.00735272	0.302186	ENSG00000177628/ENSG00000130988/ENSG00000166311	GBA/RGN/SMPD1	3
BP	GO:0038092	nodal signaling pathway	2/135	17/17310	0.00760487	0.302186	ENSG00000241186/ENSG00000164442	TDGF1/CITED2	2
BP	GO:1904948	midbrain dopaminergic neuron differentiation	2/135	17/17310	0.00760487	0.302186	ENSG00000105989/ENSG00000107984	WNT2/DKK1	2
BP	GO:0030148	sphingolipid biosynthetic process	4/135	101/17310	0.00806504	0.313244	ENSG00000162407/ENSG00000177628/ENSG00000174607/ENSG00000166311	PLPP3/GBA/UGT8/SMPD1	4
BP	GO:0030307	positive regulation of cell growth	5/135	159/17310	0.00818065	0.313244	ENSG00000187325/ENSG00000178896/ENSG00000108231/ENSG00000132872/ENSG00000105707	TAF9B/EXOSC4/LGI1/SYT4/HPN	5
BP	GO:0070633	transepithelial transport	2/135	18/17310	0.00851205	0.313947	ENSG00000132677/ENSG00000136160	RHBG/EDNRB	2
BP	GO:0010043	response to zinc ion	3/135	55/17310	0.00905633	0.313947	ENSG00000104267/ENSG00000205364/ENSG00000198417	CA2/MT1M/MT1F	3
BP	GO:0046513	ceramide biosynthetic process	3/135	55/17310	0.00905633	0.313947	ENSG00000177628/ENSG00000174607/ENSG00000166311	GBA/UGT8/SMPD1	3
BP	GO:0046928	regulation of neurotransmitter secretion	3/135	55/17310	0.00905633	0.313947	ENSG00000117016/ENSG00000132718/ENSG00000132872	RIMS3/SYT11/SYT4	3
BP	GO:0001759	organ induction	2/135	19/17310	0.00946521	0.313947	ENSG00000105989/ENSG00000107984	WNT2/DKK1	2
BP	GO:0006677	glycosylceramide metabolic process	2/135	19/17310	0.00946521	0.313947	ENSG00000177628/ENSG00000174607	GBA/UGT8	2
BP	GO:0060004	reflex	2/135	19/17310	0.00946521	0.313947	ENSG00000165091/ENSG00000105707	TMC1/HPN	2
BP	GO:0006665	sphingolipid metabolic process	5/135	165/17310	0.00951179	0.313947	ENSG00000162407/ENSG00000177628/ENSG00000174607/ENSG00000104763/ENSG00000166311	PLPP3/GBA/UGT8/ASAH1/SMPD1	5
BP	GO:0006470	protein dephosphorylation	7/135	302/17310	0.00954065	0.313947	ENSG00000162407/ENSG00000177628/ENSG00000172348/ENSG00000106278/ENSG00000130988/ENSG00000166311/ENSG00000132825	PLPP3/GBA/RCAN2/PTPRZ1/RGN/SMPD1/PPP1R3D	7
BP	GO:0022407	regulation of cell-cell adhesion	8/135	382/17310	0.0102289	0.32644	ENSG00000162407/ENSG00000115085/ENSG00000115232/ENSG00000198502/ENSG00000242574/ENSG00000164442/ENSG00000136235/ENSG00000140873	PLPP3/ZAP70/ITGA4/HLA-DRB5/HLA-DMB/CITED2/GPNMB/ADAMTS18	8
BP	GO:0048167	regulation of synaptic plasticity	5/135	168/17310	0.0102303	0.32644	ENSG00000117016/ENSG00000181790/ENSG00000137766/ENSG00000188803/ENSG00000132872	RIMS3/ADGRB1/UNC13C/SHISA6/SYT4	5
BP	GO:0051589	negative regulation of neurotransmitter transport	2/135	20/17310	0.0104636	0.3289	ENSG00000132718/ENSG00000132872	SYT11/SYT4	2
BP	GO:0071294	cellular response to zinc ion	2/135	21/17310	0.0115064	0.35636	ENSG00000205364/ENSG00000198417	MT1M/MT1F	2
BP	GO:0006607	NLS-bearing protein import into nucleus	2/135	22/17310	0.012593	0.384359	ENSG00000082074/ENSG00000196911	FYB1/KPNA5	2
BP	GO:2000027	regulation of organ morphogenesis	6/135	249/17310	0.013455	0.404803	ENSG00000164442/ENSG00000105989/ENSG00000064218/ENSG00000107984/ENSG00000140285/ENSG00000105707	CITED2/WNT2/DMRT3/DKK1/FGF7/HPN	6
BP	GO:0002691	regulation of cellular extravasation	2/135	23/17310	0.0137225	0.407036	ENSG00000115232/ENSG00000170962	ITGA4/PDGFD	2
BP	GO:0022409	positive regulation of cell-cell adhesion	6/135	251/17310	0.0139483	0.407988	ENSG00000162407/ENSG00000115085/ENSG00000115232/ENSG00000198502/ENSG00000242574/ENSG00000164442	PLPP3/ZAP70/ITGA4/HLA-DRB5/HLA-DMB/CITED2	6
BP	GO:0060914	heart formation	2/135	24/17310	0.0148943	0.423883	ENSG00000110195/ENSG00000107984	FOLR1/DKK1	2
BP	GO:0071280	cellular response to copper ion	2/135	24/17310	0.0148943	0.423883	ENSG00000205364/ENSG00000198417	MT1M/MT1F	2
BP	GO:0045927	positive regulation of growth	6/135	259/17310	0.0160483	0.434905	ENSG00000105989/ENSG00000187325/ENSG00000178896/ENSG00000108231/ENSG00000132872/ENSG00000105707	WNT2/TAF9B/EXOSC4/LGI1/SYT4/HPN	6
BP	GO:0030149	sphingolipid catabolic process	2/135	25/17310	0.0161076	0.434905	ENSG00000177628/ENSG00000166311	GBA/SMPD1	2
BP	GO:0034453	microtubule anchoring	2/135	25/17310	0.0161076	0.434905	ENSG00000260220/ENSG00000166510	CCDC187/CCDC68	2
BP	GO:0050974	detection of mechanical stimulus involved in sensory perception	2/135	25/17310	0.0161076	0.434905	ENSG00000165091/ENSG00000105707	TMC1/HPN	2
BP	GO:0019226	transmission of nerve impulse	3/135	70/17310	0.0173695	0.445735	ENSG00000177628/ENSG00000064218/ENSG00000025708	GBA/DMRT3/TYMP	3
BP	GO:0006664	glycolipid metabolic process	4/135	127/17310	0.0175008	0.445735	ENSG00000177628/ENSG00000174607/ENSG00000104763/ENSG00000166311	GBA/UGT8/ASAH1/SMPD1	4
BP	GO:0035304	regulation of protein dephosphorylation	4/135	127/17310	0.0175008	0.445735	ENSG00000177628/ENSG00000172348/ENSG00000130988/ENSG00000166311	GBA/RCAN2/RGN/SMPD1	4
BP	GO:1903509	liposaccharide metabolic process	4/135	127/17310	0.0175008	0.445735	ENSG00000177628/ENSG00000174607/ENSG00000104763/ENSG00000166311	GBA/UGT8/ASAH1/SMPD1	4
BP	GO:0031644	regulation of neurological system process	3/135	71/17310	0.0180346	0.445735	ENSG00000177628/ENSG00000136160/ENSG00000025708	GBA/EDNRB/TYMP	3
BP	GO:0015893	drug transport	5/135	195/17310	0.0184308	0.445735	ENSG00000174827/ENSG00000085563/ENSG00000104267/ENSG00000110195/ENSG00000132872	PDZK1/ABCB1/CA2/FOLR1/SYT4	5
BP	GO:0031069	hair follicle morphogenesis	2/135	27/17310	0.018656	0.445735	ENSG00000164379/ENSG00000140285	FOXQ1/FGF7	2
BP	GO:0031954	positive regulation of protein autophosphorylation	2/135	27/17310	0.018656	0.445735	ENSG00000136235/ENSG00000170962	GPNMB/PDGFD	2
BP	GO:0035235	ionotropic glutamate receptor signaling pathway	2/135	27/17310	0.018656	0.445735	ENSG00000152578/ENSG00000171189	GRIA4/GRIK1	2
BP	GO:0097066	response to thyroid hormone	2/135	27/17310	0.018656	0.445735	ENSG00000177628/ENSG00000105707	GBA/HPN	2
BP	GO:0007389	pattern specification process	8/135	427/17310	0.0188369	0.445735	ENSG00000114739/ENSG00000241186/ENSG00000164442/ENSG00000105989/ENSG00000178234/ENSG00000064218/ENSG00000110195/ENSG00000107984	ACVR2B/TDGF1/CITED2/WNT2/GALNT11/DMRT3/FOLR1/DKK1	8
BP	GO:0061311	cell surface receptor signaling pathway involved in heart development	2/135	28/17310	0.0199898	0.463166	ENSG00000178234/ENSG00000107984	GALNT11/DKK1	2
BP	GO:0043627	response to estrogen	3/135	74/17310	0.020114	0.463166	ENSG00000177628/ENSG00000164442/ENSG00000104267	GBA/CITED2/CA2	3
BP	GO:0006898	receptor-mediated endocytosis	6/135	273/17310	0.0202333	0.463166	ENSG00000118473/ENSG00000132718/ENSG00000115232/ENSG00000154269/ENSG00000110195/ENSG00000107984	SGIP1/SYT11/ITGA4/ENPP3/FOLR1/DKK1	6
BP	GO:0046466	membrane lipid catabolic process	2/135	29/17310	0.0213623	0.483752	ENSG00000177628/ENSG00000166311	GBA/SMPD1	2
BP	GO:0010092	specification of animal organ identity	2/135	30/17310	0.0227728	0.491051	ENSG00000105989/ENSG00000107984	WNT2/DKK1	2
BP	GO:0031128	developmental induction	2/135	30/17310	0.0227728	0.491051	ENSG00000105989/ENSG00000107984	WNT2/DKK1	2
BP	GO:0048730	epidermis morphogenesis	2/135	30/17310	0.0227728	0.491051	ENSG00000164379/ENSG00000140285	FOXQ1/FGF7	2
BP	GO:0007422	peripheral nervous system development	3/135	78/17310	0.0230836	0.491051	ENSG00000174607/ENSG00000181790/ENSG00000136160	UGT8/ADGRB1/EDNRB	3
BP	GO:0048259	regulation of receptor-mediated endocytosis	3/135	78/17310	0.0230836	0.491051	ENSG00000118473/ENSG00000132718/ENSG00000107984	SGIP1/SYT11/DKK1	3
BP	GO:0140029	exocytic process	3/135	78/17310	0.0230836	0.491051	ENSG00000152932/ENSG00000081803/ENSG00000137766	RAB3C/CADPS2/UNC13C	3
BP	GO:0050848	regulation of calcium-mediated signaling	3/135	79/17310	0.0238612	0.502518	ENSG00000115085/ENSG00000172348/ENSG00000130988	ZAP70/RCAN2/RGN	3
BP	GO:0045921	positive regulation of exocytosis	3/135	81/17310	0.0254588	0.530743	ENSG00000081803/ENSG00000185896/ENSG00000132872	CADPS2/LAMP1/SYT4	3
BP	GO:0032228	regulation of synaptic transmission, GABAergic	2/135	32/17310	0.0257055	0.530743	ENSG00000154822/ENSG00000104267	PLCL2/CA2	2
BP	GO:0046467	membrane lipid biosynthetic process	4/135	145/17310	0.0269079	0.550175	ENSG00000162407/ENSG00000177628/ENSG00000174607/ENSG00000166311	PLPP3/GBA/UGT8/SMPD1	4
BP	GO:0042475	odontogenesis of dentin-containing tooth	3/135	85/17310	0.0288225	0.568298	ENSG00000114739/ENSG00000104267/ENSG00000064218	ACVR2B/CA2/DMRT3	3
BP	GO:0007215	glutamate receptor signaling pathway	3/135	86/17310	0.0296985	0.568298	ENSG00000152578/ENSG00000188803/ENSG00000171189	GRIA4/SHISA6/GRIK1	3
BP	GO:0006643	membrane lipid metabolic process	5/135	222/17310	0.0301055	0.568298	ENSG00000162407/ENSG00000177628/ENSG00000174607/ENSG00000104763/ENSG00000166311	PLPP3/GBA/UGT8/ASAH1/SMPD1	5
BP	GO:0006835	dicarboxylic acid transport	3/135	87/17310	0.0305885	0.568298	ENSG00000147606/ENSG00000110195/ENSG00000132872	SLC26A7/FOLR1/SYT4	3
BP	GO:0001942	hair follicle development	3/135	88/17310	0.0314925	0.568298	ENSG00000164379/ENSG00000107984/ENSG00000140285	FOXQ1/DKK1/FGF7	3
BP	GO:0032414	positive regulation of ion transmembrane transporter activity	3/135	88/17310	0.0314925	0.568298	ENSG00000174827/ENSG00000085563/ENSG00000130988	PDZK1/ABCB1/RGN	3
BP	GO:0090092	regulation of transmembrane receptor protein serine/threonine kinase signaling pathway	5/135	225/17310	0.0316349	0.568298	ENSG00000114739/ENSG00000164442/ENSG00000242265/ENSG00000110195/ENSG00000107984	ACVR2B/CITED2/PEG10/FOLR1/DKK1	5
BP	GO:0060428	lung epithelium development	2/135	36/17310	0.0319989	0.568298	ENSG00000105989/ENSG00000140285	WNT2/FGF7	2
BP	GO:0071276	cellular response to cadmium ion	2/135	36/17310	0.0319989	0.568298	ENSG00000205364/ENSG00000198417	MT1M/MT1F	2
BP	GO:0050808	synapse organization	6/135	304/17310	0.0320092	0.568298	ENSG00000197479/ENSG00000240184/ENSG00000181790/ENSG00000107984/ENSG00000137766/ENSG00000188803	PCDHB11/PCDHGC3/ADGRB1/DKK1/UNC13C/SHISA6	6
BP	GO:0022404	molting cycle process	3/135	90/17310	0.0333421	0.568298	ENSG00000164379/ENSG00000107984/ENSG00000140285	FOXQ1/DKK1/FGF7	3
BP	GO:0022405	hair cycle process	3/135	90/17310	0.0333421	0.568298	ENSG00000164379/ENSG00000107984/ENSG00000140285	FOXQ1/DKK1/FGF7	3
BP	GO:0051588	regulation of neurotransmitter transport	3/135	90/17310	0.0333421	0.568298	ENSG00000117016/ENSG00000132718/ENSG00000132872	RIMS3/SYT11/SYT4	3
BP	GO:0098773	skin epidermis development	3/135	90/17310	0.0333421	0.568298	ENSG00000164379/ENSG00000107984/ENSG00000140285	FOXQ1/DKK1/FGF7	3
BP	GO:0006882	cellular zinc ion homeostasis	2/135	37/17310	0.0336577	0.568298	ENSG00000205364/ENSG00000198417	MT1M/MT1F	2
BP	GO:0032715	negative regulation of interleukin-6 production	2/135	37/17310	0.0336577	0.568298	ENSG00000177628/ENSG00000132718	GBA/SYT11	2
BP	GO:0034405	response to fluid shear stress	2/135	37/17310	0.0336577	0.568298	ENSG00000164442/ENSG00000104267	CITED2/CA2	2
BP	GO:0071542	dopaminergic neuron differentiation	2/135	37/17310	0.0336577	0.568298	ENSG00000105989/ENSG00000107984	WNT2/DKK1	2
BP	GO:0071560	cellular response to transforming growth factor beta stimulus	5/135	230/17310	0.0342907	0.568298	ENSG00000164442/ENSG00000242265/ENSG00000105989/ENSG00000110195/ENSG00000170962	CITED2/PEG10/WNT2/FOLR1/PDGFD	5
BP	GO:0035307	positive regulation of protein dephosphorylation	2/135	38/17310	0.0353495	0.568298	ENSG00000177628/ENSG00000166311	GBA/SMPD1	2
BP	GO:0050851	antigen receptor-mediated signaling pathway	5/135	232/17310	0.0353907	0.568298	ENSG00000115085/ENSG00000154822/ENSG00000082074/ENSG00000165810/ENSG00000198502	ZAP70/PLCL2/FYB1/BTNL9/HLA-DRB5	5
BP	GO:0050821	protein stabilization	4/135	159/17310	0.0359715	0.568298	ENSG00000162407/ENSG00000187325/ENSG00000036672/ENSG00000185896	PLPP3/TAF9B/USP2/LAMP1	4
BP	GO:0071559	response to transforming growth factor beta	5/135	234/17310	0.0365123	0.568298	ENSG00000164442/ENSG00000242265/ENSG00000105989/ENSG00000110195/ENSG00000170962	CITED2/PEG10/WNT2/FOLR1/PDGFD	5
BP	GO:0046688	response to copper ion	2/135	39/17310	0.0370736	0.568298	ENSG00000205364/ENSG00000198417	MT1M/MT1F	2
BP	GO:0055069	zinc ion homeostasis	2/135	39/17310	0.0370736	0.568298	ENSG00000205364/ENSG00000198417	MT1M/MT1F	2
BP	GO:1901658	glycosyl compound catabolic process	2/135	39/17310	0.0370736	0.568298	ENSG00000177628/ENSG00000025708	GBA/TYMP	2
BP	GO:0042775	mitochondrial ATP synthesis coupled electron transport	3/135	95/17310	0.0382084	0.568298	ENSG00000178127/ENSG00000127540/ENSG00000198763	NDUFV2/UQCR11/MT-ND2	3
BP	GO:0042773	ATP synthesis coupled electron transport	3/135	96/17310	0.0392229	0.568298	ENSG00000178127/ENSG00000127540/ENSG00000198763	NDUFV2/UQCR11/MT-ND2	3
BP	GO:0032411	positive regulation of transporter activity	3/135	97/17310	0.040251	0.568298	ENSG00000174827/ENSG00000085563/ENSG00000130988	PDZK1/ABCB1/RGN	3
BP	GO:0009268	response to pH	2/135	41/17310	0.0406165	0.568298	ENSG00000177628/ENSG00000104267	GBA/CA2	2
BP	GO:0048488	synaptic vesicle endocytosis	2/135	41/17310	0.0406165	0.568298	ENSG00000132718/ENSG00000183186	SYT11/C2CD4C	2
BP	GO:0031952	regulation of protein autophosphorylation	2/135	42/17310	0.0424341	0.568298	ENSG00000136235/ENSG00000170962	GPNMB/PDGFD	2
BP	GO:1903793	positive regulation of anion transport	2/135	42/17310	0.0424341	0.568298	ENSG00000085563/ENSG00000132872	ABCB1/SYT4	2
BP	GO:0050982	detection of mechanical stimulus	2/135	43/17310	0.0442817	0.568298	ENSG00000165091/ENSG00000105707	TMC1/HPN	2
BP	GO:0098693	regulation of synaptic vesicle cycle	2/135	43/17310	0.0442817	0.568298	ENSG00000117016/ENSG00000132718	RIMS3/SYT11	2
BP	GO:0019722	calcium-mediated signaling	4/135	171/17310	0.0449864	0.568298	ENSG00000115085/ENSG00000172348/ENSG00000130988/ENSG00000136160	ZAP70/RCAN2/RGN/EDNRB	4
BP	GO:0015701	bicarbonate transport	2/135	44/17310	0.0461587	0.568298	ENSG00000104267/ENSG00000147606	CA2/SLC26A7	2
BP	GO:0006885	regulation of pH	3/135	103/17310	0.0467034	0.568298	ENSG00000104267/ENSG00000147606/ENSG00000136160	CA2/SLC26A7/EDNRB	3
BP	GO:0003002	regionalization	6/135	334/17310	0.0469915	0.568298	ENSG00000114739/ENSG00000241186/ENSG00000164442/ENSG00000105989/ENSG00000064218/ENSG00000107984	ACVR2B/TDGF1/CITED2/WNT2/DMRT3/DKK1	6
BP	GO:0007178	transmembrane receptor protein serine/threonine kinase signaling pathway	6/135	337/17310	0.0486938	0.568298	ENSG00000114739/ENSG00000241186/ENSG00000164442/ENSG00000242265/ENSG00000110195/ENSG00000107984	ACVR2B/TDGF1/CITED2/PEG10/FOLR1/DKK1	6
BP	GO:0001667	ameboidal-type cell migration	7/135	425/17310	0.0490151	0.568298	ENSG00000115232/ENSG00000241186/ENSG00000086570/ENSG00000181790/ENSG00000110195/ENSG00000136160/ENSG00000140285	ITGA4/TDGF1/FAT2/ADGRB1/FOLR1/EDNRB/FGF7	7
BP	GO:0035987	endodermal cell differentiation	2/135	46/17310	0.0499987	0.568298	ENSG00000115232/ENSG00000107984	ITGA4/DKK1	2
BP	GO:0051932	synaptic transmission, GABAergic	2/135	46/17310	0.0499987	0.568298	ENSG00000154822/ENSG00000104267	PLCL2/CA2	2
BP	GO:0060485	mesenchyme development	5/135	257/17310	0.05099	0.568298	ENSG00000164442/ENSG00000105989/ENSG00000110195/ENSG00000136160/ENSG00000105707	CITED2/WNT2/FOLR1/EDNRB/HPN	5
BP	GO:0006821	chloride transport	3/135	107/17310	0.0512713	0.568298	ENSG00000085563/ENSG00000104267/ENSG00000147606	ABCB1/CA2/SLC26A7	3
BP	GO:0001755	neural crest cell migration	2/135	47/17310	0.0519606	0.568298	ENSG00000110195/ENSG00000136160	FOLR1/EDNRB	2
BP	GO:0016339	calcium-dependent cell-cell adhesion via plasma membrane cell adhesion molecules	2/135	47/17310	0.0519606	0.568298	ENSG00000197479/ENSG00000240184	PCDHB11/PCDHGC3	2
BP	GO:0032720	negative regulation of tumor necrosis factor production	2/135	47/17310	0.0519606	0.568298	ENSG00000132718/ENSG00000136235	SYT11/GPNMB	2
BP	GO:0019932	second-messenger-mediated signaling	6/135	343/17310	0.0522118	0.568298	ENSG00000181773/ENSG00000115085/ENSG00000091428/ENSG00000172348/ENSG00000130988/ENSG00000136160	GPR3/ZAP70/RAPGEF4/RCAN2/RGN/EDNRB	6
BP	GO:0006953	acute-phase response	2/135	48/17310	0.0539497	0.568298	ENSG00000136160/ENSG00000197249	EDNRB/SERPINA1	2
BP	GO:0010463	mesenchymal cell proliferation	2/135	48/17310	0.0539497	0.568298	ENSG00000105989/ENSG00000140285	WNT2/FGF7	2
BP	GO:1903307	positive regulation of regulated secretory pathway	2/135	48/17310	0.0539497	0.568298	ENSG00000185896/ENSG00000132872	LAMP1/SYT4	2
BP	GO:0043405	regulation of MAP kinase activity	6/135	346/17310	0.0540278	0.568298	ENSG00000177628/ENSG00000241186/ENSG00000166311/ENSG00000170962/ENSG00000107984/ENSG00000099860	GBA/TDGF1/SMPD1/PDGFD/DKK1/GADD45B	6
BP	GO:0017015	regulation of transforming growth factor beta receptor signaling pathway	3/135	110/17310	0.0548345	0.568298	ENSG00000164442/ENSG00000242265/ENSG00000110195	CITED2/PEG10/FOLR1	3
BP	GO:0006904	vesicle docking involved in exocytosis	2/135	49/17310	0.0559655	0.568298	ENSG00000152932/ENSG00000137766	RAB3C/UNC13C	2
BP	GO:1903556	negative regulation of tumor necrosis factor superfamily cytokine production	2/135	49/17310	0.0559655	0.568298	ENSG00000132718/ENSG00000136235	SYT11/GPNMB	2
BP	GO:0001822	kidney development	5/135	264/17310	0.0559787	0.568298	ENSG00000114739/ENSG00000145536/ENSG00000130988/ENSG00000104267/ENSG00000170962	ACVR2B/ADAMTS16/RGN/CA2/PDGFD	5
BP	GO:0042303	molting cycle	3/135	111/17310	0.056048	0.568298	ENSG00000164379/ENSG00000107984/ENSG00000140285	FOXQ1/DKK1/FGF7	3
BP	GO:0042633	hair cycle	3/135	111/17310	0.056048	0.568298	ENSG00000164379/ENSG00000107984/ENSG00000140285	FOXQ1/DKK1/FGF7	3
BP	GO:1903844	regulation of cellular response to transforming growth factor beta stimulus	3/135	112/17310	0.0572743	0.568298	ENSG00000164442/ENSG00000242265/ENSG00000110195	CITED2/PEG10/FOLR1	3
BP	GO:0005978	glycogen biosynthetic process	2/135	50/17310	0.0580074	0.568298	ENSG00000154330/ENSG00000132825	PGM5/PPP1R3D	2
BP	GO:0009250	glucan biosynthetic process	2/135	50/17310	0.0580074	0.568298	ENSG00000154330/ENSG00000132825	PGM5/PPP1R3D	2
BP	GO:0043113	receptor clustering	2/135	50/17310	0.0580074	0.568298	ENSG00000115232/ENSG00000188803	ITGA4/SHISA6	2
BP	GO:0022904	respiratory electron transport chain	3/135	113/17310	0.0585132	0.568298	ENSG00000178127/ENSG00000127540/ENSG00000198763	NDUFV2/UQCR11/MT-ND2	3
BP	GO:0034764	positive regulation of transmembrane transport	4/135	188/17310	0.0597283	0.568298	ENSG00000174827/ENSG00000085563/ENSG00000130988/ENSG00000104267	PDZK1/ABCB1/RGN/CA2	4
BP	GO:0045123	cellular extravasation	2/135	51/17310	0.060075	0.568298	ENSG00000115232/ENSG00000170962	ITGA4/PDGFD	2
BP	GO:0072678	T cell migration	2/135	51/17310	0.060075	0.568298	ENSG00000115085/ENSG00000115232	ZAP70/ITGA4	2
BP	GO:0006120	mitochondrial electron transport, NADH to ubiquinone	2/135	52/17310	0.0621676	0.568298	ENSG00000178127/ENSG00000198763	NDUFV2/MT-ND2	2
BP	GO:0036465	synaptic vesicle recycling	2/135	52/17310	0.0621676	0.568298	ENSG00000132718/ENSG00000183186	SYT11/C2CD4C	2
BP	GO:0048168	regulation of neuronal synaptic plasticity	2/135	52/17310	0.0621676	0.568298	ENSG00000188803/ENSG00000132872	SHISA6/SYT4	2
BP	GO:0060425	lung morphogenesis	2/135	52/17310	0.0621676	0.568298	ENSG00000105989/ENSG00000140285	WNT2/FGF7	2
BP	GO:0098754	detoxification	3/135	117/17310	0.0635949	0.568298	ENSG00000130988/ENSG00000205364/ENSG00000198417	RGN/MT1M/MT1F	3
BP	GO:0048146	positive regulation of fibroblast proliferation	2/135	53/17310	0.0642848	0.568298	ENSG00000105989/ENSG00000170962	WNT2/PDGFD	2
BP	GO:0050852	T cell receptor signaling pathway	4/135	193/17310	0.0644988	0.568298	ENSG00000115085/ENSG00000082074/ENSG00000165810/ENSG00000198502	ZAP70/FYB1/BTNL9/HLA-DRB5	4
BP	GO:0015980	energy derivation by oxidation of organic compounds	5/135	278/17310	0.0667746	0.568298	ENSG00000154330/ENSG00000178127/ENSG00000132825/ENSG00000127540/ENSG00000198763	PGM5/NDUFV2/PPP1R3D/UQCR11/MT-ND2	5
BP	GO:0006413	translational initiation	4/135	196/17310	0.0674546	0.568298	ENSG00000134419/ENSG00000205609/ENSG00000161960/ENSG00000233927	RPS15A/EIF3CL/EIF4A1/RPS28	4
BP	GO:0016311	dephosphorylation	7/135	459/17310	0.0681926	0.568298	ENSG00000162407/ENSG00000177628/ENSG00000172348/ENSG00000106278/ENSG00000130988/ENSG00000166311/ENSG00000132825	PLPP3/GBA/RCAN2/PTPRZ1/RGN/SMPD1/PPP1R3D	7
BP	GO:0072001	renal system development	5/135	280/17310	0.0684056	0.568298	ENSG00000114739/ENSG00000145536/ENSG00000130988/ENSG00000104267/ENSG00000170962	ACVR2B/ADAMTS16/RGN/CA2/PDGFD	5
BP	GO:0001706	endoderm formation	2/135	55/17310	0.068591	0.568298	ENSG00000115232/ENSG00000107984	ITGA4/DKK1	2
BP	GO:0060688	regulation of morphogenesis of a branching structure	2/135	55/17310	0.068591	0.568298	ENSG00000105989/ENSG00000140285	WNT2/FGF7	2
BP	GO:0050709	negative regulation of protein secretion	3/135	121/17310	0.0688742	0.568298	ENSG00000132718/ENSG00000145087/ENSG00000132872	SYT11/STXBP5L/SYT4	3
BP	GO:0001763	morphogenesis of a branching structure	4/135	198/17310	0.0694637	0.568298	ENSG00000241186/ENSG00000145536/ENSG00000105989/ENSG00000140285	TDGF1/ADAMTS16/WNT2/FGF7	4
BP	GO:0035303	regulation of dephosphorylation	4/135	199/17310	0.0704797	0.568298	ENSG00000177628/ENSG00000172348/ENSG00000130988/ENSG00000166311	GBA/RCAN2/RGN/SMPD1	4
BP	GO:0050819	negative regulation of coagulation	2/135	56/17310	0.070779	0.568298	ENSG00000249853/ENSG00000140873	HS3ST5/ADAMTS18	2
BP	GO:0042476	odontogenesis	3/135	123/17310	0.0715864	0.568298	ENSG00000114739/ENSG00000104267/ENSG00000064218	ACVR2B/CA2/DMRT3	3
BP	GO:0031279	regulation of cyclase activity	2/135	57/17310	0.0729896	0.568298	ENSG00000138472/ENSG00000136160	GUCA1C/EDNRB	2
BP	GO:2000243	positive regulation of reproductive process	2/135	57/17310	0.0729896	0.568298	ENSG00000164442/ENSG00000136160	CITED2/EDNRB	2
BP	GO:0048762	mesenchymal cell differentiation	4/135	202/17310	0.0735738	0.568298	ENSG00000105989/ENSG00000110195/ENSG00000136160/ENSG00000105707	WNT2/FOLR1/EDNRB/HPN	4
BP	GO:0051339	regulation of lyase activity	2/135	58/17310	0.0752224	0.568298	ENSG00000138472/ENSG00000136160	GUCA1C/EDNRB	2
BP	GO:0007440	foregut morphogenesis	1/135	10/17310	0.0753276	0.568298	ENSG00000114739	ACVR2B	1
BP	GO:0010838	positive regulation of keratinocyte proliferation	1/135	10/17310	0.0753276	0.568298	ENSG00000140285	FGF7	1
BP	GO:0015074	DNA integration	1/135	10/17310	0.0753276	0.568298	ENSG00000167232	ZNF91	1
BP	GO:0019374	galactolipid metabolic process	1/135	10/17310	0.0753276	0.568298	ENSG00000174607	UGT8	1
BP	GO:0019755	one-carbon compound transport	1/135	10/17310	0.0753276	0.568298	ENSG00000104267	CA2	1
BP	GO:0034427	nuclear-transcribed mRNA catabolic process, exonucleolytic, 3'-5'	1/135	10/17310	0.0753276	0.568298	ENSG00000178896	EXOSC4	1
BP	GO:0035845	photoreceptor cell outer segment organization	1/135	10/17310	0.0753276	0.568298	ENSG00000148600	CDHR1	1
BP	GO:0042908	xenobiotic transport	1/135	10/17310	0.0753276	0.568298	ENSG00000085563	ABCB1	1
BP	GO:0043144	snoRNA processing	1/135	10/17310	0.0753276	0.568298	ENSG00000178896	EXOSC4	1
BP	GO:0045059	positive thymic T cell selection	1/135	10/17310	0.0753276	0.568298	ENSG00000115085	ZAP70	1
BP	GO:0045060	negative thymic T cell selection	1/135	10/17310	0.0753276	0.568298	ENSG00000115085	ZAP70	1
BP	GO:0045955	negative regulation of calcium ion-dependent exocytosis	1/135	10/17310	0.0753276	0.568298	ENSG00000132872	SYT4	1
BP	GO:0046512	sphingosine biosynthetic process	1/135	10/17310	0.0753276	0.568298	ENSG00000177628	GBA	1
BP	GO:0051547	regulation of keratinocyte migration	1/135	10/17310	0.0753276	0.568298	ENSG00000140285	FGF7	1
BP	GO:0060923	cardiac muscle cell fate commitment	1/135	10/17310	0.0753276	0.568298	ENSG00000107984	DKK1	1
BP	GO:0072578	neurotransmitter-gated ion channel clustering	1/135	10/17310	0.0753276	0.568298	ENSG00000188803	SHISA6	1
BP	GO:0090193	positive regulation of glomerulus development	1/135	10/17310	0.0753276	0.568298	ENSG00000170962	PDGFD	1
BP	GO:1901033	positive regulation of response to reactive oxygen species	1/135	10/17310	0.0753276	0.568298	ENSG00000130988	RGN	1
BP	GO:1904338	regulation of dopaminergic neuron differentiation	1/135	10/17310	0.0753276	0.568298	ENSG00000107984	DKK1	1
BP	GO:1904996	positive regulation of leukocyte adhesion to vascular endothelial cell	1/135	10/17310	0.0753276	0.568298	ENSG00000115232	ITGA4	1
BP	GO:1905146	lysosomal protein catabolic process	1/135	10/17310	0.0753276	0.568298	ENSG00000177628	GBA	1
BP	GO:2001198	regulation of dendritic cell differentiation	1/135	10/17310	0.0753276	0.568298	ENSG00000002933	TMEM176A	1
BP	GO:0002792	negative regulation of peptide secretion	3/135	127/17310	0.0771526	0.568298	ENSG00000132718/ENSG00000145087/ENSG00000132872	SYT11/STXBP5L/SYT4	3
BP	GO:0050918	positive chemotaxis	2/135	59/17310	0.0774768	0.568298	ENSG00000136235/ENSG00000140285	GPNMB/FGF7	2
BP	GO:0009952	anterior/posterior pattern specification	4/135	206/17310	0.0778053	0.568298	ENSG00000114739/ENSG00000241186/ENSG00000105989/ENSG00000107984	ACVR2B/TDGF1/WNT2/DKK1	4
BP	GO:0045669	positive regulation of osteoblast differentiation	2/135	60/17310	0.0797523	0.568298	ENSG00000114739/ENSG00000130522	ACVR2B/JUND	2
BP	GO:0009581	detection of external stimulus	3/135	129/17310	0.0800054	0.568298	ENSG00000138472/ENSG00000165091/ENSG00000105707	GUCA1C/TMC1/HPN	3
BP	GO:0045785	positive regulation of cell adhesion	6/135	386/17310	0.0818957	0.568298	ENSG00000162407/ENSG00000115085/ENSG00000115232/ENSG00000198502/ENSG00000242574/ENSG00000164442	PLPP3/ZAP70/ITGA4/HLA-DRB5/HLA-DMB/CITED2	6
BP	GO:0000956	nuclear-transcribed mRNA catabolic process	4/135	210/17310	0.0821566	0.568298	ENSG00000178896/ENSG00000134419/ENSG00000161960/ENSG00000233927	EXOSC4/RPS15A/EIF4A1/RPS28	4
BP	GO:1903037	regulation of leukocyte cell-cell adhesion	5/135	296/17310	0.0822446	0.568298	ENSG00000115085/ENSG00000115232/ENSG00000198502/ENSG00000242574/ENSG00000136235	ZAP70/ITGA4/HLA-DRB5/HLA-DMB/GPNMB	5
BP	GO:0003128	heart field specification	1/135	11/17310	0.0825432	0.568298	ENSG00000107984	DKK1	1
BP	GO:0007494	midgut development	1/135	11/17310	0.0825432	0.568298	ENSG00000136160	EDNRB	1
BP	GO:0010454	negative regulation of cell fate commitment	1/135	11/17310	0.0825432	0.568298	ENSG00000107984	DKK1	1
BP	GO:0010867	positive regulation of triglyceride biosynthetic process	1/135	11/17310	0.0825432	0.568298	ENSG00000130988	RGN	1
BP	GO:0016188	synaptic vesicle maturation	1/135	11/17310	0.0825432	0.568298	ENSG00000137766	UNC13C	1
BP	GO:0019852	L-ascorbic acid metabolic process	1/135	11/17310	0.0825432	0.568298	ENSG00000130988	RGN	1
BP	GO:0021521	ventral spinal cord interneuron specification	1/135	11/17310	0.0825432	0.568298	ENSG00000064218	DMRT3	1
BP	GO:0031284	positive regulation of guanylate cyclase activity	1/135	11/17310	0.0825432	0.568298	ENSG00000138472	GUCA1C	1
BP	GO:0032463	negative regulation of protein homooligomerization	1/135	11/17310	0.0825432	0.568298	ENSG00000177628	GBA	1
BP	GO:0042178	xenobiotic catabolic process	1/135	11/17310	0.0825432	0.568298	ENSG00000168765	GSTM4	1
BP	GO:0043383	negative T cell selection	1/135	11/17310	0.0825432	0.568298	ENSG00000115085	ZAP70	1
BP	GO:0043471	regulation of cellular carbohydrate catabolic process	1/135	11/17310	0.0825432	0.568298	ENSG00000132825	PPP1R3D	1
BP	GO:0046520	sphingoid biosynthetic process	1/135	11/17310	0.0825432	0.568298	ENSG00000177628	GBA	1
BP	GO:0048484	enteric nervous system development	1/135	11/17310	0.0825432	0.568298	ENSG00000136160	EDNRB	1
BP	GO:0051593	response to folic acid	1/135	11/17310	0.0825432	0.568298	ENSG00000110195	FOLR1	1
BP	GO:0060033	anatomical structure regression	1/135	11/17310	0.0825432	0.568298	ENSG00000174807	CD248	1
BP	GO:0060394	negative regulation of pathway-restricted SMAD protein phosphorylation	1/135	11/17310	0.0825432	0.568298	ENSG00000107984	DKK1	1
BP	GO:0060573	cell fate specification involved in pattern specification	1/135	11/17310	0.0825432	0.568298	ENSG00000064218	DMRT3	1
BP	GO:0061307	cardiac neural crest cell differentiation involved in heart development	1/135	11/17310	0.0825432	0.568298	ENSG00000110195	FOLR1	1
BP	GO:0061308	cardiac neural crest cell development involved in heart development	1/135	11/17310	0.0825432	0.568298	ENSG00000110195	FOLR1	1
BP	GO:0071044	histone mRNA catabolic process	1/135	11/17310	0.0825432	0.568298	ENSG00000178896	EXOSC4	1
BP	GO:0072393	microtubule anchoring at microtubule organizing center	1/135	11/17310	0.0825432	0.568298	ENSG00000166510	CCDC68	1
BP	GO:0090331	negative regulation of platelet aggregation	1/135	11/17310	0.0825432	0.568298	ENSG00000140873	ADAMTS18	1
BP	GO:1903011	negative regulation of bone development	1/135	11/17310	0.0825432	0.568298	ENSG00000130988	RGN	1
BP	GO:1905902	regulation of mesoderm formation	1/135	11/17310	0.0825432	0.568298	ENSG00000107984	DKK1	1
BP	GO:1905941	positive regulation of gonad development	1/135	11/17310	0.0825432	0.568298	ENSG00000164442	CITED2	1
BP	GO:2000121	regulation of removal of superoxide radicals	1/135	11/17310	0.0825432	0.568298	ENSG00000130988	RGN	1
BP	GO:0007498	mesoderm development	3/135	131/17310	0.0829037	0.568298	ENSG00000114739/ENSG00000164442/ENSG00000107984	ACVR2B/CITED2/DKK1	3
BP	GO:0006119	oxidative phosphorylation	3/135	132/17310	0.0843696	0.568298	ENSG00000178127/ENSG00000127540/ENSG00000198763	NDUFV2/UQCR11/MT-ND2	3
BP	GO:0009582	detection of abiotic stimulus	3/135	132/17310	0.0843696	0.568298	ENSG00000138472/ENSG00000165091/ENSG00000105707	GUCA1C/TMC1/HPN	3
BP	GO:0010324	membrane invagination	2/135	63/17310	0.0867016	0.568298	ENSG00000132718/ENSG00000181790	SYT11/ADGRB1	2
BP	GO:0046686	response to cadmium ion	2/135	63/17310	0.0867016	0.568298	ENSG00000205364/ENSG00000198417	MT1M/MT1F	2
BP	GO:0048207	vesicle targeting, rough ER to cis-Golgi	2/135	63/17310	0.0867016	0.568298	ENSG00000110195/ENSG00000197249	FOLR1/SERPINA1	2
BP	GO:0048208	COPII vesicle coating	2/135	63/17310	0.0867016	0.568298	ENSG00000110195/ENSG00000197249	FOLR1/SERPINA1	2
BP	GO:0030335	positive regulation of cell migration	7/135	489/17310	0.0884082	0.568298	ENSG00000162407/ENSG00000171943/ENSG00000115232/ENSG00000241186/ENSG00000136235/ENSG00000170962/ENSG00000140285	PLPP3/SRGAP2C/ITGA4/TDGF1/GPNMB/PDGFD/FGF7	7
BP	GO:0061351	neural precursor cell proliferation	3/135	135/17310	0.0888339	0.568298	ENSG00000164434/ENSG00000105989/ENSG00000106278	FABP7/WNT2/PTPRZ1	3
BP	GO:0010257	NADH dehydrogenase complex assembly	2/135	64/17310	0.0890574	0.568298	ENSG00000178127/ENSG00000198763	NDUFV2/MT-ND2	2
BP	GO:0032981	mitochondrial respiratory chain complex I assembly	2/135	64/17310	0.0890574	0.568298	ENSG00000178127/ENSG00000198763	NDUFV2/MT-ND2	2
BP	GO:0001660	fever generation	1/135	12/17310	0.089703	0.568298	ENSG00000136160	EDNRB	1
BP	GO:0003306	Wnt signaling pathway involved in heart development	1/135	12/17310	0.089703	0.568298	ENSG00000107984	DKK1	1
BP	GO:0006069	ethanol oxidation	1/135	12/17310	0.089703	0.568298	ENSG00000196616	ADH1B	1
BP	GO:0006670	sphingosine metabolic process	1/135	12/17310	0.089703	0.568298	ENSG00000177628	GBA	1
BP	GO:0009143	nucleoside triphosphate catabolic process	1/135	12/17310	0.089703	0.568298	ENSG00000154269	ENPP3	1
BP	GO:0010755	regulation of plasminogen activation	1/135	12/17310	0.089703	0.568298	ENSG00000105707	HPN	1
BP	GO:0018065	protein-cofactor linkage	1/135	12/17310	0.089703	0.568298	ENSG00000144182	LIPT1	1
BP	GO:0019532	oxalate transport	1/135	12/17310	0.089703	0.568298	ENSG00000147606	SLC26A7	1
BP	GO:0019934	cGMP-mediated signaling	1/135	12/17310	0.089703	0.568298	ENSG00000136160	EDNRB	1
BP	GO:0031125	rRNA 3'-end processing	1/135	12/17310	0.089703	0.568298	ENSG00000178896	EXOSC4	1
BP	GO:0035358	regulation of peroxisome proliferator activated receptor signaling pathway	1/135	12/17310	0.089703	0.568298	ENSG00000164442	CITED2	1
BP	GO:0038166	angiotensin-activated signaling pathway	1/135	12/17310	0.089703	0.568298	ENSG00000104267	CA2	1
BP	GO:0043097	pyrimidine nucleoside salvage	1/135	12/17310	0.089703	0.568298	ENSG00000025708	TYMP	1
BP	GO:0043652	engulfment of apoptotic cell	1/135	12/17310	0.089703	0.568298	ENSG00000181790	ADGRB1	1
BP	GO:0045475	locomotor rhythm	1/135	12/17310	0.089703	0.568298	ENSG00000036672	USP2	1
BP	GO:0061000	negative regulation of dendritic spine development	1/135	12/17310	0.089703	0.568298	ENSG00000171943	SRGAP2C	1
BP	GO:0070486	leukocyte aggregation	1/135	12/17310	0.089703	0.568298	ENSG00000115085	ZAP70	1
BP	GO:0097201	negative regulation of transcription from RNA polymerase II promoter in response to stress	1/135	12/17310	0.089703	0.568298	ENSG00000164442	CITED2	1
BP	GO:1901626	regulation of postsynaptic membrane organization	1/135	12/17310	0.089703	0.568298	ENSG00000188803	SHISA6	1
BP	GO:1901722	regulation of cell proliferation involved in kidney development	1/135	12/17310	0.089703	0.568298	ENSG00000170962	PDGFD	1
BP	GO:1904953	Wnt signaling pathway involved in midbrain dopaminergic neuron differentiation	1/135	12/17310	0.089703	0.568298	ENSG00000105989	WNT2	1
BP	GO:1905153	regulation of membrane invagination	1/135	12/17310	0.089703	0.568298	ENSG00000132718	SYT11	1
BP	GO:2000052	positive regulation of non-canonical Wnt signaling pathway	1/135	12/17310	0.089703	0.568298	ENSG00000107984	DKK1	1
BP	GO:0034767	positive regulation of ion transmembrane transport	3/135	136/17310	0.0903438	0.568298	ENSG00000174827/ENSG00000085563/ENSG00000130988	PDZK1/ABCB1/RGN	3
BP	GO:1903039	positive regulation of leukocyte cell-cell adhesion	4/135	218/17310	0.091212	0.568298	ENSG00000115085/ENSG00000115232/ENSG00000198502/ENSG00000242574	ZAP70/ITGA4/HLA-DRB5/HLA-DMB	4
BP	GO:0001889	liver development	3/135	138/17310	0.0933958	0.568298	ENSG00000164442/ENSG00000130988/ENSG00000105707	CITED2/RGN/HPN	3
BP	GO:0016050	vesicle organization	6/135	401/17310	0.0940898	0.568298	ENSG00000132718/ENSG00000110195/ENSG00000197249/ENSG00000137766/ENSG00000132872/ENSG00000183186	SYT11/FOLR1/SERPINA1/UNC13C/SYT4/C2CD4C	6
BP	GO:0006901	vesicle coating	2/135	67/17310	0.0962366	0.568298	ENSG00000110195/ENSG00000197249	FOLR1/SERPINA1	2
BP	GO:2000241	regulation of reproductive process	3/135	140/17310	0.0964901	0.568298	ENSG00000181773/ENSG00000164442/ENSG00000136160	GPR3/CITED2/EDNRB	3
BP	GO:0006089	lactate metabolic process	1/135	13/17310	0.0968073	0.568298	ENSG00000111716	LDHB	1
BP	GO:0008655	pyrimidine-containing compound salvage	1/135	13/17310	0.0968073	0.568298	ENSG00000025708	TYMP	1
BP	GO:0015697	quaternary ammonium group transport	1/135	13/17310	0.0968073	0.568298	ENSG00000174827	PDZK1	1
BP	GO:0031282	regulation of guanylate cyclase activity	1/135	13/17310	0.0968073	0.568298	ENSG00000138472	GUCA1C	1
BP	GO:0031650	regulation of heat generation	1/135	13/17310	0.0968073	0.568298	ENSG00000136160	EDNRB	1
BP	GO:0032230	positive regulation of synaptic transmission, GABAergic	1/135	13/17310	0.0968073	0.568298	ENSG00000104267	CA2	1
BP	GO:0032352	positive regulation of hormone metabolic process	1/135	13/17310	0.0968073	0.568298	ENSG00000105707	HPN	1
BP	GO:0033604	negative regulation of catecholamine secretion	1/135	13/17310	0.0968073	0.568298	ENSG00000132872	SYT4	1
BP	GO:0035810	positive regulation of urine volume	1/135	13/17310	0.0968073	0.568298	ENSG00000136160	EDNRB	1
BP	GO:0035815	positive regulation of renal sodium excretion	1/135	13/17310	0.0968073	0.568298	ENSG00000136160	EDNRB	1
BP	GO:0042659	regulation of cell fate specification	1/135	13/17310	0.0968073	0.568298	ENSG00000107984	DKK1	1
BP	GO:0045006	DNA deamination	1/135	13/17310	0.0968073	0.568298	ENSG00000178896	EXOSC4	1
BP	GO:0045760	positive regulation of action potential	1/135	13/17310	0.0968073	0.568298	ENSG00000177628	GBA	1
BP	GO:0046479	glycosphingolipid catabolic process	1/135	13/17310	0.0968073	0.568298	ENSG00000177628	GBA	1
BP	GO:0048642	negative regulation of skeletal muscle tissue development	1/135	13/17310	0.0968073	0.568298	ENSG00000107984	DKK1	1
BP	GO:0050746	regulation of lipoprotein metabolic process	1/135	13/17310	0.0968073	0.568298	ENSG00000177628	GBA	1
BP	GO:0060134	prepulse inhibition	1/135	13/17310	0.0968073	0.568298	ENSG00000164434	FABP7	1
BP	GO:0070986	left/right axis specification	1/135	13/17310	0.0968073	0.568298	ENSG00000164442	CITED2	1
BP	GO:0071027	nuclear RNA surveillance	1/135	13/17310	0.0968073	0.568298	ENSG00000178896	EXOSC4	1
BP	GO:0071028	nuclear mRNA surveillance	1/135	13/17310	0.0968073	0.568298	ENSG00000178896	EXOSC4	1
BP	GO:0090192	regulation of glomerulus development	1/135	13/17310	0.0968073	0.568298	ENSG00000170962	PDGFD	1
BP	GO:1902166	negative regulation of intrinsic apoptotic signaling pathway in response to DNA damage by p53 class mediator	1/135	13/17310	0.0968073	0.568298	ENSG00000187325	TAF9B	1
BP	GO:1904925	positive regulation of autophagy of mitochondrion in response to mitochondrial depolarization	1/135	13/17310	0.0968073	0.568298	ENSG00000177628	GBA	1
BP	GO:2000095	regulation of Wnt signaling pathway, planar cell polarity pathway	1/135	13/17310	0.0968073	0.568298	ENSG00000107984	DKK1	1
BP	GO:2000345	regulation of hepatocyte proliferation	1/135	13/17310	0.0968073	0.568298	ENSG00000105707	HPN	1
BP	GO:0016051	carbohydrate biosynthetic process	4/135	223/17310	0.0971051	0.568298	ENSG00000178234/ENSG00000130988/ENSG00000154330/ENSG00000132825	GALNT11/RGN/PGM5/PPP1R3D	4
BP	GO:0061008	hepaticobiliary system development	3/135	141/17310	0.0980529	0.568298	ENSG00000164442/ENSG00000130988/ENSG00000105707	CITED2/RGN/HPN	3
BP	GO:0050673	epithelial cell proliferation	6/135	408/17310	0.100099	0.568298	ENSG00000164434/ENSG00000105989/ENSG00000130988/ENSG00000136160/ENSG00000140285/ENSG00000105707	FABP7/WNT2/RGN/EDNRB/FGF7/HPN	6
BP	GO:0033692	cellular polysaccharide biosynthetic process	2/135	69/17310	0.101112	0.568298	ENSG00000154330/ENSG00000132825	PGM5/PPP1R3D	2
BP	GO:0051966	regulation of synaptic transmission, glutamatergic	2/135	69/17310	0.101112	0.568298	ENSG00000107984/ENSG00000171189	DKK1/GRIK1	2
BP	GO:0001655	urogenital system development	5/135	316/17310	0.101477	0.568298	ENSG00000114739/ENSG00000145536/ENSG00000130988/ENSG00000104267/ENSG00000170962	ACVR2B/ADAMTS16/RGN/CA2/PDGFD	5
BP	GO:0060070	canonical Wnt signaling pathway	5/135	317/17310	0.102493	0.568298	ENSG00000162407/ENSG00000105989/ENSG00000110195/ENSG00000107984/ENSG00000188803	PLPP3/WNT2/FOLR1/DKK1/SHISA6	5
BP	GO:0014032	neural crest cell development	2/135	70/17310	0.103575	0.568298	ENSG00000110195/ENSG00000136160	FOLR1/EDNRB	2
BP	GO:0048278	vesicle docking	2/135	70/17310	0.103575	0.568298	ENSG00000152932/ENSG00000137766	RAB3C/UNC13C	2
BP	GO:0090114	COPII-coated vesicle budding	2/135	70/17310	0.103575	0.568298	ENSG00000110195/ENSG00000197249	FOLR1/SERPINA1	2
BP	GO:0006012	galactose metabolic process	1/135	14/17310	0.103857	0.568298	ENSG00000154330	PGM5	1
BP	GO:0006896	Golgi to vacuole transport	1/135	14/17310	0.103857	0.568298	ENSG00000185896	LAMP1	1
BP	GO:0007039	protein catabolic process in the vacuole	1/135	14/17310	0.103857	0.568298	ENSG00000177628	GBA	1
BP	GO:0007501	mesodermal cell fate specification	1/135	14/17310	0.103857	0.568298	ENSG00000107984	DKK1	1
BP	GO:0014048	regulation of glutamate secretion	1/135	14/17310	0.103857	0.568298	ENSG00000132872	SYT4	1
BP	GO:0016074	snoRNA metabolic process	1/135	14/17310	0.103857	0.568298	ENSG00000178896	EXOSC4	1
BP	GO:0032780	negative regulation of ATPase activity	1/135	14/17310	0.103857	0.568298	ENSG00000130988	RGN	1
BP	GO:0034111	negative regulation of homotypic cell-cell adhesion	1/135	14/17310	0.103857	0.568298	ENSG00000140873	ADAMTS18	1
BP	GO:0035729	cellular response to hepatocyte growth factor stimulus	1/135	14/17310	0.103857	0.568298	ENSG00000241186	TDGF1	1
BP	GO:0042487	regulation of odontogenesis of dentin-containing tooth	1/135	14/17310	0.103857	0.568298	ENSG00000064218	DMRT3	1
BP	GO:0060158	phospholipase C-activating dopamine receptor signaling pathway	1/135	14/17310	0.103857	0.568298	ENSG00000156049	GNA14	1
BP	GO:0060911	cardiac cell fate commitment	1/135	14/17310	0.103857	0.568298	ENSG00000107984	DKK1	1
BP	GO:0072109	glomerular mesangium development	1/135	14/17310	0.103857	0.568298	ENSG00000170962	PDGFD	1
BP	GO:0072488	ammonium transmembrane transport	1/135	14/17310	0.103857	0.568298	ENSG00000132677	RHBG	1
BP	GO:1900424	regulation of defense response to bacterium	1/135	14/17310	0.103857	0.568298	ENSG00000132718	SYT11	1
BP	GO:1902358	sulfate transmembrane transport	1/135	14/17310	0.103857	0.568298	ENSG00000147606	SLC26A7	1
BP	GO:1904923	regulation of autophagy of mitochondrion in response to mitochondrial depolarization	1/135	14/17310	0.103857	0.568298	ENSG00000177628	GBA	1
BP	GO:0030100	regulation of endocytosis	4/135	229/17310	0.104407	0.568298	ENSG00000118473/ENSG00000132718/ENSG00000107984/ENSG00000132872	SGIP1/SYT11/DKK1/SYT4	4
BP	GO:0050806	positive regulation of synaptic transmission	3/135	146/17310	0.106019	0.568298	ENSG00000117016/ENSG00000104267/ENSG00000108231	RIMS3/CA2/LGI1	3
BP	GO:0048199	vesicle targeting, to, from or within Golgi	2/135	71/17310	0.106054	0.568298	ENSG00000110195/ENSG00000197249	FOLR1/SERPINA1	2
BP	GO:0018209	peptidyl-serine modification	5/135	321/17310	0.10661	0.568298	ENSG00000154822/ENSG00000241186/ENSG00000178234/ENSG00000130822/ENSG00000107984	PLCL2/TDGF1/GALNT11/PNCK/DKK1	5
BP	GO:0032412	regulation of ion transmembrane transporter activity	4/135	234/17310	0.11068	0.568298	ENSG00000174827/ENSG00000085563/ENSG00000130988/ENSG00000188803	PDZK1/ABCB1/RGN/SHISA6	4
BP	GO:0001946	lymphangiogenesis	1/135	15/17310	0.110851	0.568298	ENSG00000114739	ACVR2B	1
BP	GO:0006122	mitochondrial electron transport, ubiquinol to cytochrome c	1/135	15/17310	0.110851	0.568298	ENSG00000127540	UQCR11	1
BP	GO:0006684	sphingomyelin metabolic process	1/135	15/17310	0.110851	0.568298	ENSG00000166311	SMPD1	1
BP	GO:0007351	tripartite regional subdivision	1/135	15/17310	0.110851	0.568298	ENSG00000241186	TDGF1	1
BP	GO:0008272	sulfate transport	1/135	15/17310	0.110851	0.568298	ENSG00000147606	SLC26A7	1
BP	GO:0008595	anterior/posterior axis specification, embryo	1/135	15/17310	0.110851	0.568298	ENSG00000241186	TDGF1	1
BP	GO:0019377	glycolipid catabolic process	1/135	15/17310	0.110851	0.568298	ENSG00000177628	GBA	1
BP	GO:0032816	positive regulation of natural killer cell activation	1/135	15/17310	0.110851	0.568298	ENSG00000185896	LAMP1	1
BP	GO:0045723	positive regulation of fatty acid biosynthetic process	1/135	15/17310	0.110851	0.568298	ENSG00000130988	RGN	1
BP	GO:0046519	sphingoid metabolic process	1/135	15/17310	0.110851	0.568298	ENSG00000177628	GBA	1
BP	GO:0048368	lateral mesoderm development	1/135	15/17310	0.110851	0.568298	ENSG00000164442	CITED2	1
BP	GO:0050765	negative regulation of phagocytosis	1/135	15/17310	0.110851	0.568298	ENSG00000132718	SYT11	1
BP	GO:0051546	keratinocyte migration	1/135	15/17310	0.110851	0.568298	ENSG00000140285	FGF7	1
BP	GO:0051957	positive regulation of amino acid transport	1/135	15/17310	0.110851	0.568298	ENSG00000132872	SYT4	1
BP	GO:0060579	ventral spinal cord interneuron fate commitment	1/135	15/17310	0.110851	0.568298	ENSG00000064218	DMRT3	1
BP	GO:0060581	cell fate commitment involved in pattern specification	1/135	15/17310	0.110851	0.568298	ENSG00000064218	DMRT3	1
BP	GO:0071025	RNA surveillance	1/135	15/17310	0.110851	0.568298	ENSG00000178896	EXOSC4	1
BP	GO:1901317	regulation of flagellated sperm motility	1/135	15/17310	0.110851	0.568298	ENSG00000130988	RGN	1
BP	GO:1902165	regulation of intrinsic apoptotic signaling pathway in response to DNA damage by p53 class mediator	1/135	15/17310	0.110851	0.568298	ENSG00000187325	TAF9B	1
BP	GO:2001224	positive regulation of neuron migration	1/135	15/17310	0.110851	0.568298	ENSG00000171943	SRGAP2C	1
BP	GO:0050805	negative regulation of synaptic transmission	2/135	73/17310	0.111061	0.568298	ENSG00000132718/ENSG00000132872	SYT11/SYT4	2
BP	GO:0009187	cyclic nucleotide metabolic process	3/135	150/17310	0.11257	0.568298	ENSG00000138472/ENSG00000171408/ENSG00000136160	GUCA1C/PDE7B/EDNRB	3
BP	GO:0014031	mesenchymal cell development	2/135	74/17310	0.113587	0.568298	ENSG00000110195/ENSG00000136160	FOLR1/EDNRB	2
BP	GO:0034109	homotypic cell-cell adhesion	2/135	74/17310	0.113587	0.568298	ENSG00000162407/ENSG00000140873	PLPP3/ADAMTS18	2
BP	GO:0048864	stem cell development	2/135	74/17310	0.113587	0.568298	ENSG00000110195/ENSG00000136160	FOLR1/EDNRB	2
BP	GO:0042129	regulation of T cell proliferation	3/135	151/17310	0.114232	0.568298	ENSG00000115085/ENSG00000242574/ENSG00000136235	ZAP70/HLA-DMB/GPNMB	3
BP	GO:0007159	leukocyte cell-cell adhesion	5/135	329/17310	0.115084	0.568298	ENSG00000115085/ENSG00000115232/ENSG00000198502/ENSG00000242574/ENSG00000136235	ZAP70/ITGA4/HLA-DRB5/HLA-DMB/GPNMB	5
BP	GO:0003151	outflow tract morphogenesis	2/135	75/17310	0.116128	0.568298	ENSG00000164442/ENSG00000110195	CITED2/FOLR1	2
BP	GO:0001711	endodermal cell fate commitment	1/135	16/17310	0.117792	0.568298	ENSG00000107984	DKK1	1
BP	GO:0006590	thyroid hormone generation	1/135	16/17310	0.117792	0.568298	ENSG00000105707	HPN	1
BP	GO:0006910	phagocytosis, recognition	1/135	16/17310	0.117792	0.568298	ENSG00000181790	ADGRB1	1
BP	GO:0031269	pseudopodium assembly	1/135	16/17310	0.117792	0.568298	ENSG00000171943	SRGAP2C	1
BP	GO:0035728	response to hepatocyte growth factor	1/135	16/17310	0.117792	0.568298	ENSG00000241186	TDGF1	1
BP	GO:0045019	negative regulation of nitric oxide biosynthetic process	1/135	16/17310	0.117792	0.568298	ENSG00000130988	RGN	1
BP	GO:0045780	positive regulation of bone resorption	1/135	16/17310	0.117792	0.568298	ENSG00000104267	CA2	1
BP	GO:0046514	ceramide catabolic process	1/135	16/17310	0.117792	0.568298	ENSG00000177628	GBA	1
BP	GO:0046852	positive regulation of bone remodeling	1/135	16/17310	0.117792	0.568298	ENSG00000104267	CA2	1
BP	GO:0048012	hepatocyte growth factor receptor signaling pathway	1/135	16/17310	0.117792	0.568298	ENSG00000105707	HPN	1
BP	GO:0048535	lymph node development	1/135	16/17310	0.117792	0.568298	ENSG00000174807	CD248	1
BP	GO:0051923	sulfation	1/135	16/17310	0.117792	0.568298	ENSG00000249853	HS3ST5	1
BP	GO:0060841	venous blood vessel development	1/135	16/17310	0.117792	0.568298	ENSG00000114739	ACVR2B	1
BP	GO:0061298	retina vasculature development in camera-type eye	1/135	16/17310	0.117792	0.568298	ENSG00000114739	ACVR2B	1
BP	GO:0072574	hepatocyte proliferation	1/135	16/17310	0.117792	0.568298	ENSG00000105707	HPN	1
BP	GO:0072575	epithelial cell proliferation involved in liver morphogenesis	1/135	16/17310	0.117792	0.568298	ENSG00000105707	HPN	1
BP	GO:1903421	regulation of synaptic vesicle recycling	1/135	16/17310	0.117792	0.568298	ENSG00000132718	SYT11	1
BP	GO:1904406	negative regulation of nitric oxide metabolic process	1/135	16/17310	0.117792	0.568298	ENSG00000130988	RGN	1
BP	GO:2000369	regulation of clathrin-dependent endocytosis	1/135	16/17310	0.117792	0.568298	ENSG00000132718	SYT11	1
BP	GO:0022898	regulation of transmembrane transporter activity	4/135	240/17310	0.118424	0.568298	ENSG00000174827/ENSG00000085563/ENSG00000130988/ENSG00000188803	PDZK1/ABCB1/RGN/SHISA6	4
BP	GO:0043270	positive regulation of ion transport	4/135	240/17310	0.118424	0.568298	ENSG00000174827/ENSG00000085563/ENSG00000130988/ENSG00000132872	PDZK1/ABCB1/RGN/SYT4	4
BP	GO:0010634	positive regulation of epithelial cell migration	3/135	154/17310	0.119272	0.568298	ENSG00000162407/ENSG00000241186/ENSG00000140285	PLPP3/TDGF1/FGF7	3
BP	GO:0048732	gland development	6/135	430/17310	0.120272	0.568298	ENSG00000241186/ENSG00000164442/ENSG00000105989/ENSG00000130988/ENSG00000140285/ENSG00000105707	TDGF1/CITED2/WNT2/RGN/FGF7/HPN	6
BP	GO:0071248	cellular response to metal ion	3/135	155/17310	0.12097	0.568298	ENSG00000205364/ENSG00000198417/ENSG00000130522	MT1M/MT1F/JUND	3
BP	GO:0000271	polysaccharide biosynthetic process	2/135	77/17310	0.121253	0.568298	ENSG00000154330/ENSG00000132825	PGM5/PPP1R3D	2
BP	GO:0005977	glycogen metabolic process	2/135	77/17310	0.121253	0.568298	ENSG00000154330/ENSG00000132825	PGM5/PPP1R3D	2
BP	GO:0006073	cellular glucan metabolic process	2/135	78/17310	0.123837	0.568298	ENSG00000154330/ENSG00000132825	PGM5/PPP1R3D	2
BP	GO:0007009	plasma membrane organization	2/135	78/17310	0.123837	0.568298	ENSG00000118473/ENSG00000132718	SGIP1/SYT11	2
BP	GO:0014033	neural crest cell differentiation	2/135	78/17310	0.123837	0.568298	ENSG00000110195/ENSG00000136160	FOLR1/EDNRB	2
BP	GO:0035050	embryonic heart tube development	2/135	78/17310	0.123837	0.568298	ENSG00000164442/ENSG00000110195	CITED2/FOLR1	2
BP	GO:0043407	negative regulation of MAP kinase activity	2/135	78/17310	0.123837	0.568298	ENSG00000177628/ENSG00000166311	GBA/SMPD1	2
BP	GO:0044042	glucan metabolic process	2/135	78/17310	0.123837	0.568298	ENSG00000154330/ENSG00000132825	PGM5/PPP1R3D	2
BP	GO:0001696	gastric acid secretion	1/135	17/17310	0.124678	0.568298	ENSG00000147606	SLC26A7	1
BP	GO:0002076	osteoblast development	1/135	17/17310	0.124678	0.568298	ENSG00000130522	JUND	1
BP	GO:0007220	Notch receptor processing	1/135	17/17310	0.124678	0.568298	ENSG00000178234	GALNT11	1
BP	GO:0021514	ventral spinal cord interneuron differentiation	1/135	17/17310	0.124678	0.568298	ENSG00000064218	DMRT3	1
BP	GO:0031268	pseudopodium organization	1/135	17/17310	0.124678	0.568298	ENSG00000171943	SRGAP2C	1
BP	GO:0032460	negative regulation of protein oligomerization	1/135	17/17310	0.124678	0.568298	ENSG00000177628	GBA	1
BP	GO:0034312	diol biosynthetic process	1/135	17/17310	0.124678	0.568298	ENSG00000177628	GBA	1
BP	GO:0043174	nucleoside salvage	1/135	17/17310	0.124678	0.568298	ENSG00000025708	TYMP	1
BP	GO:0043923	positive regulation by host of viral transcription	1/135	17/17310	0.124678	0.568298	ENSG00000105707	HPN	1
BP	GO:0046641	positive regulation of alpha-beta T cell proliferation	1/135	17/17310	0.124678	0.568298	ENSG00000115085	ZAP70	1
BP	GO:0060572	morphogenesis of an epithelial bud	1/135	17/17310	0.124678	0.568298	ENSG00000105989	WNT2	1
BP	GO:0070884	regulation of calcineurin-NFAT signaling cascade	1/135	17/17310	0.124678	0.568298	ENSG00000172348	RCAN2	1
BP	GO:0072576	liver morphogenesis	1/135	17/17310	0.124678	0.568298	ENSG00000105707	HPN	1
BP	GO:0106056	regulation of calcineurin-mediated signaling	1/135	17/17310	0.124678	0.568298	ENSG00000172348	RCAN2	1
BP	GO:1900115	extracellular regulation of signal transduction	1/135	17/17310	0.124678	0.568298	ENSG00000107984	DKK1	1
BP	GO:1900116	extracellular negative regulation of signal transduction	1/135	17/17310	0.124678	0.568298	ENSG00000107984	DKK1	1
BP	GO:0001818	negative regulation of cytokine production	4/135	245/17310	0.125054	0.568298	ENSG00000177628/ENSG00000132718/ENSG00000136235/ENSG00000181481	GBA/SYT11/GPNMB/RNF135	4
BP	GO:0003007	heart morphogenesis	4/135	245/17310	0.125054	0.568298	ENSG00000164442/ENSG00000105989/ENSG00000110195/ENSG00000107984	CITED2/WNT2/FOLR1/DKK1	4
BP	GO:0001933	negative regulation of protein phosphorylation	6/135	436/17310	0.126103	0.568298	ENSG00000162407/ENSG00000177628/ENSG00000130988/ENSG00000166311/ENSG00000107984/ENSG00000099860	PLPP3/GBA/RGN/SMPD1/DKK1/GADD45B	6
BP	GO:0007492	endoderm development	2/135	79/17310	0.126434	0.568298	ENSG00000115232/ENSG00000107984	ITGA4/DKK1	2
BP	GO:0030802	regulation of cyclic nucleotide biosynthetic process	2/135	79/17310	0.126434	0.568298	ENSG00000138472/ENSG00000136160	GUCA1C/EDNRB	2
BP	GO:0048024	regulation of mRNA splicing, via spliceosome	2/135	79/17310	0.126434	0.568298	ENSG00000112232/ENSG00000161082	KHDRBS2/CELF5	2
BP	GO:0048194	Golgi vesicle budding	2/135	79/17310	0.126434	0.568298	ENSG00000110195/ENSG00000197249	FOLR1/SERPINA1	2
BP	GO:0055067	monovalent inorganic cation homeostasis	3/135	159/17310	0.127852	0.568298	ENSG00000104267/ENSG00000147606/ENSG00000136160	CA2/SLC26A7/EDNRB	3
BP	GO:0000288	nuclear-transcribed mRNA catabolic process, deadenylation-dependent decay	2/135	80/17310	0.129043	0.568298	ENSG00000178896/ENSG00000161960	EXOSC4/EIF4A1	2
BP	GO:0030111	regulation of Wnt signaling pathway	5/135	343/17310	0.130665	0.568298	ENSG00000162407/ENSG00000105989/ENSG00000110195/ENSG00000107984/ENSG00000188803	PLPP3/WNT2/FOLR1/DKK1/SHISA6	5
BP	GO:0019935	cyclic-nucleotide-mediated signaling	3/135	161/17310	0.131345	0.568298	ENSG00000181773/ENSG00000091428/ENSG00000136160	GPR3/RAPGEF4/EDNRB	3
BP	GO:0000028	ribosomal small subunit assembly	1/135	18/17310	0.131512	0.568298	ENSG00000233927	RPS28	1
BP	GO:0000185	activation of MAPKKK activity	1/135	18/17310	0.131512	0.568298	ENSG00000099860	GADD45B	1
BP	GO:0002097	tRNA wobble base modification	1/135	18/17310	0.131512	0.568298	ENSG00000178694	NSUN3	1
BP	GO:0006206	pyrimidine nucleobase metabolic process	1/135	18/17310	0.131512	0.568298	ENSG00000025708	TYMP	1
BP	GO:0007250	activation of NF-kappaB-inducing kinase activity	1/135	18/17310	0.131512	0.568298	ENSG00000181634	TNFSF15	1
BP	GO:0007350	blastoderm segmentation	1/135	18/17310	0.131512	0.568298	ENSG00000241186	TDGF1	1
BP	GO:0010544	negative regulation of platelet activation	1/135	18/17310	0.131512	0.568298	ENSG00000140873	ADAMTS18	1
BP	GO:0010866	regulation of triglyceride biosynthetic process	1/135	18/17310	0.131512	0.568298	ENSG00000130988	RGN	1
BP	GO:0016075	rRNA catabolic process	1/135	18/17310	0.131512	0.568298	ENSG00000178896	EXOSC4	1
BP	GO:0016137	glycoside metabolic process	1/135	18/17310	0.131512	0.568298	ENSG00000177628	GBA	1
BP	GO:0036303	lymph vessel morphogenesis	1/135	18/17310	0.131512	0.568298	ENSG00000114739	ACVR2B	1
BP	GO:0048261	negative regulation of receptor-mediated endocytosis	1/135	18/17310	0.131512	0.568298	ENSG00000132718	SYT11	1
BP	GO:0070129	regulation of mitochondrial translation	1/135	18/17310	0.131512	0.568298	ENSG00000178694	NSUN3	1
BP	GO:0072337	modified amino acid transport	1/135	18/17310	0.131512	0.568298	ENSG00000110195	FOLR1	1
BP	GO:0090330	regulation of platelet aggregation	1/135	18/17310	0.131512	0.568298	ENSG00000140873	ADAMTS18	1
BP	GO:0097320	plasma membrane tubulation	1/135	18/17310	0.131512	0.568298	ENSG00000118473	SGIP1	1
BP	GO:1900409	positive regulation of cellular response to oxidative stress	1/135	18/17310	0.131512	0.568298	ENSG00000130988	RGN	1
BP	GO:1901741	positive regulation of myoblast fusion	1/135	18/17310	0.131512	0.568298	ENSG00000181790	ADGRB1	1
BP	GO:1903861	positive regulation of dendrite extension	1/135	18/17310	0.131512	0.568298	ENSG00000132872	SYT4	1
BP	GO:2000726	negative regulation of cardiac muscle cell differentiation	1/135	18/17310	0.131512	0.568298	ENSG00000107984	DKK1	1
BP	GO:0002285	lymphocyte activation involved in immune response	3/135	162/17310	0.133104	0.568298	ENSG00000154822/ENSG00000242574/ENSG00000185896	PLCL2/HLA-DMB/LAMP1	3
BP	GO:0030509	BMP signaling pathway	3/135	162/17310	0.133104	0.568298	ENSG00000114739/ENSG00000241186/ENSG00000107984	ACVR2B/TDGF1/DKK1	3
BP	GO:0002429	immune response-activating cell surface receptor signaling pathway	5/135	347/17310	0.135285	0.568298	ENSG00000115085/ENSG00000154822/ENSG00000082074/ENSG00000165810/ENSG00000198502	ZAP70/PLCL2/FYB1/BTNL9/HLA-DRB5	5
BP	GO:0050817	coagulation	5/135	347/17310	0.135285	0.568298	ENSG00000249853/ENSG00000156049/ENSG00000170962/ENSG00000197249/ENSG00000140873	HS3ST5/GNA14/PDGFD/SERPINA1/ADAMTS18	5
BP	GO:0031647	regulation of protein stability	4/135	253/17310	0.135981	0.568298	ENSG00000162407/ENSG00000187325/ENSG00000036672/ENSG00000185896	PLPP3/TAF9B/USP2/LAMP1	4
BP	GO:1903426	regulation of reactive oxygen species biosynthetic process	2/135	83/17310	0.136947	0.568298	ENSG00000130988/ENSG00000181790	RGN/ADGRB1	2
BP	GO:0032409	regulation of transporter activity	4/135	254/17310	0.137374	0.568298	ENSG00000174827/ENSG00000085563/ENSG00000130988/ENSG00000188803	PDZK1/ABCB1/RGN/SHISA6	4
BP	GO:0001710	mesodermal cell fate commitment	1/135	19/17310	0.138292	0.568298	ENSG00000107984	DKK1	1
BP	GO:0007620	copulation	1/135	19/17310	0.138292	0.568298	ENSG00000136160	EDNRB	1
BP	GO:0015669	gas transport	1/135	19/17310	0.138292	0.568298	ENSG00000104267	CA2	1
BP	GO:0030828	positive regulation of cGMP biosynthetic process	1/135	19/17310	0.138292	0.568298	ENSG00000138472	GUCA1C	1
BP	GO:0042693	muscle cell fate commitment	1/135	19/17310	0.138292	0.568298	ENSG00000107984	DKK1	1
BP	GO:0045061	thymic T cell selection	1/135	19/17310	0.138292	0.568298	ENSG00000115085	ZAP70	1
BP	GO:0060973	cell migration involved in heart development	1/135	19/17310	0.138292	0.568298	ENSG00000110195	FOLR1	1
BP	GO:0072111	cell proliferation involved in kidney development	1/135	19/17310	0.138292	0.568298	ENSG00000170962	PDGFD	1
BP	GO:0090208	positive regulation of triglyceride metabolic process	1/135	19/17310	0.138292	0.568298	ENSG00000130988	RGN	1
BP	GO:0098780	response to mitochondrial depolarisation	1/135	19/17310	0.138292	0.568298	ENSG00000177628	GBA	1
BP	GO:1903599	positive regulation of autophagy of mitochondrion	1/135	19/17310	0.138292	0.568298	ENSG00000177628	GBA	1
BP	GO:1904467	regulation of tumor necrosis factor secretion	1/135	19/17310	0.138292	0.568298	ENSG00000132718	SYT11	1
BP	GO:1905939	regulation of gonad development	1/135	19/17310	0.138292	0.568298	ENSG00000164442	CITED2	1
BP	GO:2000353	positive regulation of endothelial cell apoptotic process	1/135	19/17310	0.138292	0.568298	ENSG00000174807	CD248	1
BP	GO:0050807	regulation of synapse organization	3/135	165/17310	0.13843	0.568298	ENSG00000181790/ENSG00000107984/ENSG00000188803	ADGRB1/DKK1/SHISA6	3
BP	GO:0034637	cellular carbohydrate biosynthetic process	2/135	84/17310	0.139605	0.568298	ENSG00000154330/ENSG00000132825	PGM5/PPP1R3D	2
BP	GO:0050818	regulation of coagulation	2/135	84/17310	0.139605	0.568298	ENSG00000249853/ENSG00000140873	HS3ST5/ADAMTS18	2
BP	GO:0006906	vesicle fusion	3/135	166/17310	0.140222	0.568298	ENSG00000132718/ENSG00000132872/ENSG00000183186	SYT11/SYT4/C2CD4C	3
BP	GO:0001708	cell fate specification	2/135	85/17310	0.142275	0.568298	ENSG00000064218/ENSG00000107984	DMRT3/DKK1	2
BP	GO:0034103	regulation of tissue remodeling	2/135	85/17310	0.142275	0.568298	ENSG00000136235/ENSG00000104267	GPNMB/CA2	2
BP	GO:0045778	positive regulation of ossification	2/135	85/17310	0.142275	0.568298	ENSG00000114739/ENSG00000130522	ACVR2B/JUND	2
BP	GO:0030324	lung development	3/135	168/17310	0.143828	0.568298	ENSG00000114739/ENSG00000105989/ENSG00000140285	ACVR2B/WNT2/FGF7	3
BP	GO:0051224	negative regulation of protein transport	3/135	168/17310	0.143828	0.568298	ENSG00000132718/ENSG00000145087/ENSG00000132872	SYT11/STXBP5L/SYT4	3
BP	GO:0071902	positive regulation of protein serine/threonine kinase activity	5/135	355/17310	0.144743	0.568298	ENSG00000241186/ENSG00000181634/ENSG00000170962/ENSG00000107984/ENSG00000099860	TDGF1/TNFSF15/PDGFD/DKK1/GADD45B	5
BP	GO:0006903	vesicle targeting	2/135	86/17310	0.144955	0.568298	ENSG00000110195/ENSG00000197249	FOLR1/SERPINA1	2
BP	GO:0051781	positive regulation of cell division	2/135	86/17310	0.144955	0.568298	ENSG00000170962/ENSG00000140285	PDGFD/FGF7	2
BP	GO:0006198	cAMP catabolic process	1/135	20/17310	0.14502	0.568298	ENSG00000171408	PDE7B	1
BP	GO:0010528	regulation of transposition	1/135	20/17310	0.14502	0.568298	ENSG00000167232	ZNF91	1
BP	GO:0010529	negative regulation of transposition	1/135	20/17310	0.14502	0.568298	ENSG00000167232	ZNF91	1
BP	GO:0018243	protein O-linked glycosylation via threonine	1/135	20/17310	0.14502	0.568298	ENSG00000178234	GALNT11	1
BP	GO:0030325	adrenal gland development	1/135	20/17310	0.14502	0.568298	ENSG00000164442	CITED2	1
BP	GO:0031649	heat generation	1/135	20/17310	0.14502	0.568298	ENSG00000136160	EDNRB	1
BP	GO:0032288	myelin assembly	1/135	20/17310	0.14502	0.568298	ENSG00000174607	UGT8	1
BP	GO:0032462	regulation of protein homooligomerization	1/135	20/17310	0.14502	0.568298	ENSG00000177628	GBA	1
BP	GO:0034311	diol metabolic process	1/135	20/17310	0.14502	0.568298	ENSG00000177628	GBA	1
BP	GO:0035357	peroxisome proliferator activated receptor signaling pathway	1/135	20/17310	0.14502	0.568298	ENSG00000164442	CITED2	1
BP	GO:0035809	regulation of urine volume	1/135	20/17310	0.14502	0.568298	ENSG00000136160	EDNRB	1
BP	GO:0035812	renal sodium excretion	1/135	20/17310	0.14502	0.568298	ENSG00000136160	EDNRB	1
BP	GO:0035813	regulation of renal sodium excretion	1/135	20/17310	0.14502	0.568298	ENSG00000136160	EDNRB	1
BP	GO:0042403	thyroid hormone metabolic process	1/135	20/17310	0.14502	0.568298	ENSG00000105707	HPN	1
BP	GO:0043153	entrainment of circadian clock by photoperiod	1/135	20/17310	0.14502	0.568298	ENSG00000036672	USP2	1
BP	GO:0060716	labyrinthine layer blood vessel development	1/135	20/17310	0.14502	0.568298	ENSG00000105989	WNT2	1
BP	GO:0071711	basement membrane organization	1/135	20/17310	0.14502	0.568298	ENSG00000105707	HPN	1
BP	GO:1901739	regulation of myoblast fusion	1/135	20/17310	0.14502	0.568298	ENSG00000181790	ADGRB1	1
BP	GO:1902254	negative regulation of intrinsic apoptotic signaling pathway by p53 class mediator	1/135	20/17310	0.14502	0.568298	ENSG00000187325	TAF9B	1
BP	GO:1902884	positive regulation of response to oxidative stress	1/135	20/17310	0.14502	0.568298	ENSG00000130988	RGN	1
BP	GO:1990774	tumor necrosis factor secretion	1/135	20/17310	0.14502	0.568298	ENSG00000132718	SYT11	1
BP	GO:2000380	regulation of mesoderm development	1/135	20/17310	0.14502	0.568298	ENSG00000107984	DKK1	1
BP	GO:0048771	tissue remodeling	3/135	169/17310	0.145643	0.568298	ENSG00000114739/ENSG00000136235/ENSG00000104267	ACVR2B/GPNMB/CA2	3
BP	GO:0050678	regulation of epithelial cell proliferation	5/135	356/17310	0.145945	0.568298	ENSG00000105989/ENSG00000130988/ENSG00000136160/ENSG00000140285/ENSG00000105707	WNT2/RGN/EDNRB/FGF7/HPN	5
BP	GO:0048145	regulation of fibroblast proliferation	2/135	87/17310	0.147646	0.568298	ENSG00000105989/ENSG00000170962	WNT2/PDGFD	2
BP	GO:0046651	lymphocyte proliferation	4/135	262/17310	0.148721	0.568298	ENSG00000115085/ENSG00000154822/ENSG00000242574/ENSG00000136235	ZAP70/PLCL2/HLA-DMB/GPNMB	4
BP	GO:0021953	central nervous system neuron differentiation	3/135	171/17310	0.149296	0.568298	ENSG00000105989/ENSG00000064218/ENSG00000107984	WNT2/DMRT3/DKK1	3
BP	GO:0090174	organelle membrane fusion	3/135	171/17310	0.149296	0.568298	ENSG00000132718/ENSG00000132872/ENSG00000183186	SYT11/SYT4/C2CD4C	3
BP	GO:0060828	regulation of canonical Wnt signaling pathway	4/135	263/17310	0.150165	0.568298	ENSG00000105989/ENSG00000110195/ENSG00000107984/ENSG00000188803	WNT2/FOLR1/DKK1/SHISA6	4
BP	GO:0048144	fibroblast proliferation	2/135	88/17310	0.150347	0.568298	ENSG00000105989/ENSG00000170962	WNT2/PDGFD	2
BP	GO:0030323	respiratory tube development	3/135	172/17310	0.151133	0.568298	ENSG00000114739/ENSG00000105989/ENSG00000140285	ACVR2B/WNT2/FGF7	3
BP	GO:0035265	organ growth	3/135	172/17310	0.151133	0.568298	ENSG00000114739/ENSG00000105989/ENSG00000140285	ACVR2B/WNT2/FGF7	3
BP	GO:1904950	negative regulation of establishment of protein localization	3/135	172/17310	0.151133	0.568298	ENSG00000132718/ENSG00000145087/ENSG00000132872	SYT11/STXBP5L/SYT4	3
BP	GO:0006469	negative regulation of protein kinase activity	4/135	264/17310	0.151614	0.568298	ENSG00000177628/ENSG00000130988/ENSG00000166311/ENSG00000099860	GBA/RGN/SMPD1/GADD45B	4
BP	GO:0032943	mononuclear cell proliferation	4/135	264/17310	0.151614	0.568298	ENSG00000115085/ENSG00000154822/ENSG00000242574/ENSG00000136235	ZAP70/PLCL2/HLA-DMB/GPNMB	4
BP	GO:0002021	response to dietary excess	1/135	21/17310	0.151695	0.568298	ENSG00000118473	SGIP1	1
BP	GO:0006067	ethanol metabolic process	1/135	21/17310	0.151695	0.568298	ENSG00000196616	ADH1B	1
BP	GO:0014821	phasic smooth muscle contraction	1/135	21/17310	0.151695	0.568298	ENSG00000136160	EDNRB	1
BP	GO:0014829	vascular smooth muscle contraction	1/135	21/17310	0.151695	0.568298	ENSG00000136160	EDNRB	1
BP	GO:0018242	protein O-linked glycosylation via serine	1/135	21/17310	0.151695	0.568298	ENSG00000178234	GALNT11	1
BP	GO:0021801	cerebral cortex radial glia guided migration	1/135	21/17310	0.151695	0.568298	ENSG00000171943	SRGAP2C	1
BP	GO:0022030	telencephalon glial cell migration	1/135	21/17310	0.151695	0.568298	ENSG00000171943	SRGAP2C	1
BP	GO:0030825	positive regulation of cGMP metabolic process	1/135	21/17310	0.151695	0.568298	ENSG00000138472	GUCA1C	1
BP	GO:0031281	positive regulation of cyclase activity	1/135	21/17310	0.151695	0.568298	ENSG00000138472	GUCA1C	1
BP	GO:0036120	cellular response to platelet-derived growth factor stimulus	1/135	21/17310	0.151695	0.568298	ENSG00000170962	PDGFD	1
BP	GO:0043302	positive regulation of leukocyte degranulation	1/135	21/17310	0.151695	0.568298	ENSG00000185896	LAMP1	1
BP	GO:0043496	regulation of protein homodimerization activity	1/135	21/17310	0.151695	0.568298	ENSG00000115232	ITGA4	1
BP	GO:0046640	regulation of alpha-beta T cell proliferation	1/135	21/17310	0.151695	0.568298	ENSG00000115085	ZAP70	1
BP	GO:0046655	folic acid metabolic process	1/135	21/17310	0.151695	0.568298	ENSG00000110195	FOLR1	1
BP	GO:0050855	regulation of B cell receptor signaling pathway	1/135	21/17310	0.151695	0.568298	ENSG00000154822	PLCL2	1
BP	GO:0051349	positive regulation of lyase activity	1/135	21/17310	0.151695	0.568298	ENSG00000138472	GUCA1C	1
BP	GO:0060117	auditory receptor cell development	1/135	21/17310	0.151695	0.568298	ENSG00000165091	TMC1	1
BP	GO:0060972	left/right pattern formation	1/135	21/17310	0.151695	0.568298	ENSG00000164442	CITED2	1
BP	GO:0071498	cellular response to fluid shear stress	1/135	21/17310	0.151695	0.568298	ENSG00000104267	CA2	1
BP	GO:0071677	positive regulation of mononuclear cell migration	1/135	21/17310	0.151695	0.568298	ENSG00000170962	PDGFD	1
BP	GO:1901685	glutathione derivative metabolic process	1/135	21/17310	0.151695	0.568298	ENSG00000168765	GSTM4	1
BP	GO:1901687	glutathione derivative biosynthetic process	1/135	21/17310	0.151695	0.568298	ENSG00000168765	GSTM4	1
BP	GO:1903306	negative regulation of regulated secretory pathway	1/135	21/17310	0.151695	0.568298	ENSG00000132872	SYT4	1
BP	GO:1903429	regulation of cell maturation	1/135	21/17310	0.151695	0.568298	ENSG00000136160	EDNRB	1
BP	GO:1903859	regulation of dendrite extension	1/135	21/17310	0.151695	0.568298	ENSG00000132872	SYT4	1
BP	GO:1904994	regulation of leukocyte adhesion to vascular endothelial cell	1/135	21/17310	0.151695	0.568298	ENSG00000115232	ITGA4	1
BP	GO:0006364	rRNA processing	4/135	265/17310	0.153068	0.568298	ENSG00000178694/ENSG00000178896/ENSG00000134419/ENSG00000233927	NSUN3/EXOSC4/RPS15A/RPS28	4
BP	GO:0051251	positive regulation of lymphocyte activation	4/135	266/17310	0.154528	0.568298	ENSG00000115085/ENSG00000198502/ENSG00000242574/ENSG00000185896	ZAP70/HLA-DRB5/HLA-DMB/LAMP1	4
BP	GO:0071772	response to BMP	3/135	174/17310	0.15483	0.568298	ENSG00000114739/ENSG00000241186/ENSG00000107984	ACVR2B/TDGF1/DKK1	3
BP	GO:0071773	cellular response to BMP stimulus	3/135	174/17310	0.15483	0.568298	ENSG00000114739/ENSG00000241186/ENSG00000107984	ACVR2B/TDGF1/DKK1	3
BP	GO:0006767	water-soluble vitamin metabolic process	2/135	90/17310	0.155779	0.568298	ENSG00000130988/ENSG00000110195	RGN/FOLR1	2
BP	GO:0009798	axis specification	2/135	90/17310	0.155779	0.568298	ENSG00000241186/ENSG00000164442	TDGF1/CITED2	2
BP	GO:0060840	artery development	2/135	90/17310	0.155779	0.568298	ENSG00000114739/ENSG00000110195	ACVR2B/FOLR1	2
BP	GO:0002335	mature B cell differentiation	1/135	22/17310	0.158319	0.568298	ENSG00000154822	PLCL2	1
BP	GO:0009068	aspartate family amino acid catabolic process	1/135	22/17310	0.158319	0.568298	ENSG00000166183	ASPG	1
BP	GO:0030826	regulation of cGMP biosynthetic process	1/135	22/17310	0.158319	0.568298	ENSG00000138472	GUCA1C	1
BP	GO:0036119	response to platelet-derived growth factor	1/135	22/17310	0.158319	0.568298	ENSG00000170962	PDGFD	1
BP	GO:0045954	positive regulation of natural killer cell mediated cytotoxicity	1/135	22/17310	0.158319	0.568298	ENSG00000185896	LAMP1	1
BP	GO:0046135	pyrimidine nucleoside catabolic process	1/135	22/17310	0.158319	0.568298	ENSG00000025708	TYMP	1
BP	GO:0050858	negative regulation of antigen receptor-mediated signaling pathway	1/135	22/17310	0.158319	0.568298	ENSG00000154822	PLCL2	1
BP	GO:0060445	branching involved in salivary gland morphogenesis	1/135	22/17310	0.158319	0.568298	ENSG00000140285	FGF7	1
BP	GO:1900120	regulation of receptor binding	1/135	22/17310	0.158319	0.568298	ENSG00000154822	PLCL2	1
BP	GO:1905208	negative regulation of cardiocyte differentiation	1/135	22/17310	0.158319	0.568298	ENSG00000107984	DKK1	1
BP	GO:2000050	regulation of non-canonical Wnt signaling pathway	1/135	22/17310	0.158319	0.568298	ENSG00000107984	DKK1	1
BP	GO:0006112	energy reserve metabolic process	2/135	91/17310	0.158509	0.568298	ENSG00000154330/ENSG00000132825	PGM5/PPP1R3D	2
BP	GO:0055024	regulation of cardiac muscle tissue development	2/135	91/17310	0.158509	0.568298	ENSG00000105989/ENSG00000107984	WNT2/DKK1	2
BP	GO:2000379	positive regulation of reactive oxygen species metabolic process	2/135	91/17310	0.158509	0.568298	ENSG00000130988/ENSG00000181790	RGN/ADGRB1	2
BP	GO:0019083	viral transcription	3/135	176/17310	0.158555	0.568298	ENSG00000134419/ENSG00000233927/ENSG00000105707	RPS15A/RPS28/HPN	3
BP	GO:0042098	T cell proliferation	3/135	176/17310	0.158555	0.568298	ENSG00000115085/ENSG00000242574/ENSG00000136235	ZAP70/HLA-DMB/GPNMB	3
BP	GO:0050803	regulation of synapse structure or activity	3/135	176/17310	0.158555	0.568298	ENSG00000181790/ENSG00000107984/ENSG00000188803	ADGRB1/DKK1/SHISA6	3
BP	GO:0010632	regulation of epithelial cell migration	4/135	269/17310	0.158939	0.568298	ENSG00000162407/ENSG00000241186/ENSG00000181790/ENSG00000140285	PLPP3/TDGF1/ADGRB1/FGF7	4
BP	GO:0043406	positive regulation of MAP kinase activity	4/135	270/17310	0.16042	0.568298	ENSG00000241186/ENSG00000170962/ENSG00000107984/ENSG00000099860	TDGF1/PDGFD/DKK1/GADD45B	4
BP	GO:0006614	SRP-dependent cotranslational protein targeting to membrane	2/135	92/17310	0.161249	0.568298	ENSG00000134419/ENSG00000233927	RPS15A/RPS28	2
BP	GO:0051453	regulation of intracellular pH	2/135	92/17310	0.161249	0.568298	ENSG00000104267/ENSG00000147606	CA2/SLC26A7	2
BP	GO:0072676	lymphocyte migration	2/135	92/17310	0.161249	0.568298	ENSG00000115085/ENSG00000115232	ZAP70/ITGA4	2
BP	GO:0022900	electron transport chain	3/135	178/17310	0.162307	0.568298	ENSG00000178127/ENSG00000127540/ENSG00000198763	NDUFV2/UQCR11/MT-ND2	3
BP	GO:0090287	regulation of cellular response to growth factor stimulus	4/135	272/17310	0.163397	0.568298	ENSG00000164442/ENSG00000242265/ENSG00000110195/ENSG00000107984	CITED2/PEG10/FOLR1/DKK1	4
BP	GO:0007530	sex determination	1/135	23/17310	0.164892	0.568298	ENSG00000164442	CITED2	1
BP	GO:0009110	vitamin biosynthetic process	1/135	23/17310	0.164892	0.568298	ENSG00000130988	RGN	1
BP	GO:0009214	cyclic nucleotide catabolic process	1/135	23/17310	0.164892	0.568298	ENSG00000171408	PDE7B	1
BP	GO:0010954	positive regulation of protein processing	1/135	23/17310	0.164892	0.568298	ENSG00000105707	HPN	1
BP	GO:0016338	calcium-independent cell-cell adhesion via plasma membrane cell-adhesion molecules	1/135	23/17310	0.164892	0.568298	ENSG00000165215	CLDN3	1
BP	GO:0021513	spinal cord dorsal/ventral patterning	1/135	23/17310	0.164892	0.568298	ENSG00000064218	DMRT3	1
BP	GO:0030318	melanocyte differentiation	1/135	23/17310	0.164892	0.568298	ENSG00000136160	EDNRB	1
BP	GO:0032925	regulation of activin receptor signaling pathway	1/135	23/17310	0.164892	0.568298	ENSG00000114739	ACVR2B	1
BP	GO:0033561	regulation of water loss via skin	1/135	23/17310	0.164892	0.568298	ENSG00000177628	GBA	1
BP	GO:0042537	benzene-containing compound metabolic process	1/135	23/17310	0.164892	0.568298	ENSG00000168765	GSTM4	1
BP	GO:0044062	regulation of excretion	1/135	23/17310	0.164892	0.568298	ENSG00000136160	EDNRB	1
BP	GO:0045332	phospholipid translocation	1/135	23/17310	0.164892	0.568298	ENSG00000085563	ABCB1	1
BP	GO:0045956	positive regulation of calcium ion-dependent exocytosis	1/135	23/17310	0.164892	0.568298	ENSG00000132872	SYT4	1
BP	GO:0048520	positive regulation of behavior	1/135	23/17310	0.164892	0.568298	ENSG00000118473	SGIP1	1
BP	GO:0051953	negative regulation of amine transport	1/135	23/17310	0.164892	0.568298	ENSG00000132872	SYT4	1
BP	GO:0072012	glomerulus vasculature development	1/135	23/17310	0.164892	0.568298	ENSG00000170962	PDGFD	1
BP	GO:1904385	cellular response to angiotensin	1/135	23/17310	0.164892	0.568298	ENSG00000104267	CA2	1
BP	GO:0015698	inorganic anion transport	3/135	180/17310	0.166087	0.568298	ENSG00000085563/ENSG00000104267/ENSG00000147606	ABCB1/CA2/SLC26A7	3
BP	GO:0071241	cellular response to inorganic substance	3/135	180/17310	0.166087	0.568298	ENSG00000205364/ENSG00000198417/ENSG00000130522	MT1M/MT1F/JUND	3
BP	GO:0035282	segmentation	2/135	94/17310	0.166753	0.568298	ENSG00000241186/ENSG00000107984	TDGF1/DKK1	2
BP	GO:0042326	negative regulation of phosphorylation	6/135	475/17310	0.167208	0.568298	ENSG00000162407/ENSG00000177628/ENSG00000130988/ENSG00000166311/ENSG00000107984/ENSG00000099860	PLPP3/GBA/RGN/SMPD1/DKK1/GADD45B	6
BP	GO:1905330	regulation of morphogenesis of an epithelium	3/135	181/17310	0.167986	0.568298	ENSG00000105989/ENSG00000107984/ENSG00000140285	WNT2/DKK1/FGF7	3
BP	GO:0019233	sensory perception of pain	2/135	95/17310	0.169517	0.568298	ENSG00000154153/ENSG00000136160	RETREG1/EDNRB	2
BP	GO:0022600	digestive system process	2/135	95/17310	0.169517	0.568298	ENSG00000147606/ENSG00000025708	SLC26A7/TYMP	2
BP	GO:0030901	midbrain development	2/135	95/17310	0.169517	0.568298	ENSG00000105989/ENSG00000107984	WNT2/DKK1	2
BP	GO:0001945	lymph vessel development	1/135	24/17310	0.171414	0.568298	ENSG00000114739	ACVR2B	1
BP	GO:0005980	glycogen catabolic process	1/135	24/17310	0.171414	0.568298	ENSG00000132825	PPP1R3D	1
BP	GO:0006688	glycosphingolipid biosynthetic process	1/135	24/17310	0.171414	0.568298	ENSG00000174607	UGT8	1
BP	GO:0008334	histone mRNA metabolic process	1/135	24/17310	0.171414	0.568298	ENSG00000178896	EXOSC4	1
BP	GO:0009404	toxin metabolic process	1/135	24/17310	0.171414	0.568298	ENSG00000137767	SQOR	1
BP	GO:0009648	photoperiodism	1/135	24/17310	0.171414	0.568298	ENSG00000036672	USP2	1
BP	GO:0031646	positive regulation of neurological system process	1/135	24/17310	0.171414	0.568298	ENSG00000177628	GBA	1
BP	GO:0032196	transposition	1/135	24/17310	0.171414	0.568298	ENSG00000167232	ZNF91	1
BP	GO:0034204	lipid translocation	1/135	24/17310	0.171414	0.568298	ENSG00000085563	ABCB1	1
BP	GO:0045672	positive regulation of osteoclast differentiation	1/135	24/17310	0.171414	0.568298	ENSG00000104267	CA2	1
BP	GO:0046633	alpha-beta T cell proliferation	1/135	24/17310	0.171414	0.568298	ENSG00000115085	ZAP70	1
BP	GO:0050901	leukocyte tethering or rolling	1/135	24/17310	0.171414	0.568298	ENSG00000115232	ITGA4	1
BP	GO:0060143	positive regulation of syncytium formation by plasma membrane fusion	1/135	24/17310	0.171414	0.568298	ENSG00000181790	ADGRB1	1
BP	GO:0060259	regulation of feeding behavior	1/135	24/17310	0.171414	0.568298	ENSG00000118473	SGIP1	1
BP	GO:0090103	cochlea morphogenesis	1/135	24/17310	0.171414	0.568298	ENSG00000105707	HPN	1
BP	GO:1903010	regulation of bone development	1/135	24/17310	0.171414	0.568298	ENSG00000130988	RGN	1
BP	GO:1903959	regulation of anion transmembrane transport	1/135	24/17310	0.171414	0.568298	ENSG00000085563	ABCB1	1
BP	GO:2000311	regulation of AMPA receptor activity	1/135	24/17310	0.171414	0.568298	ENSG00000188803	SHISA6	1
BP	GO:0007179	transforming growth factor beta receptor signaling pathway	3/135	183/17310	0.171805	0.568298	ENSG00000164442/ENSG00000242265/ENSG00000110195	CITED2/PEG10/FOLR1	3
BP	GO:0045333	cellular respiration	3/135	183/17310	0.171805	0.568298	ENSG00000178127/ENSG00000127540/ENSG00000198763	NDUFV2/UQCR11/MT-ND2	3
BP	GO:0006900	vesicle budding from membrane	2/135	96/17310	0.172289	0.568298	ENSG00000110195/ENSG00000197249	FOLR1/SERPINA1	2
BP	GO:0019886	antigen processing and presentation of exogenous peptide antigen via MHC class II	2/135	96/17310	0.172289	0.568298	ENSG00000198502/ENSG00000242574	HLA-DRB5/HLA-DMB	2
BP	GO:0030641	regulation of cellular pH	2/135	96/17310	0.172289	0.568298	ENSG00000104267/ENSG00000147606	CA2/SLC26A7	2
BP	GO:0006612	protein targeting to membrane	3/135	184/17310	0.173723	0.568298	ENSG00000174827/ENSG00000134419/ENSG00000233927	PDZK1/RPS15A/RPS28	3
BP	GO:1903531	negative regulation of secretion by cell	3/135	184/17310	0.173723	0.568298	ENSG00000132718/ENSG00000145087/ENSG00000132872	SYT11/STXBP5L/SYT4	3
BP	GO:0002768	immune response-regulating cell surface receptor signaling pathway	5/135	379/17310	0.174741	0.568298	ENSG00000115085/ENSG00000154822/ENSG00000082074/ENSG00000165810/ENSG00000198502	ZAP70/PLCL2/FYB1/BTNL9/HLA-DRB5	5
BP	GO:0006613	cotranslational protein targeting to membrane	2/135	97/17310	0.175069	0.568298	ENSG00000134419/ENSG00000233927	RPS15A/RPS28	2
BP	GO:0010906	regulation of glucose metabolic process	2/135	97/17310	0.175069	0.568298	ENSG00000130988/ENSG00000132825	RGN/PPP1R3D	2
BP	GO:0042136	neurotransmitter biosynthetic process	2/135	97/17310	0.175069	0.568298	ENSG00000115665/ENSG00000130988	SLC5A7/RGN	2
BP	GO:0070661	leukocyte proliferation	4/135	280/17310	0.175501	0.568298	ENSG00000115085/ENSG00000154822/ENSG00000242574/ENSG00000136235	ZAP70/PLCL2/HLA-DMB/GPNMB	4
BP	GO:0030278	regulation of ossification	3/135	185/17310	0.175648	0.568298	ENSG00000114739/ENSG00000107984/ENSG00000130522	ACVR2B/DKK1/JUND	3
BP	GO:0061138	morphogenesis of a branching epithelium	3/135	185/17310	0.175648	0.568298	ENSG00000145536/ENSG00000105989/ENSG00000140285	ADAMTS16/WNT2/FGF7	3
BP	GO:0006575	cellular modified amino acid metabolic process	3/135	186/17310	0.177579	0.568298	ENSG00000168765/ENSG00000110195/ENSG00000105707	GSTM4/FOLR1/HPN	3
BP	GO:0007369	gastrulation	3/135	186/17310	0.177579	0.568298	ENSG00000115232/ENSG00000114739/ENSG00000107984	ITGA4/ACVR2B/DKK1	3
BP	GO:0032091	negative regulation of protein binding	2/135	98/17310	0.177856	0.568298	ENSG00000115232/ENSG00000107984	ITGA4/DKK1	2
BP	GO:0042102	positive regulation of T cell proliferation	2/135	98/17310	0.177856	0.568298	ENSG00000115085/ENSG00000242574	ZAP70/HLA-DMB	2
BP	GO:0002717	positive regulation of natural killer cell mediated immunity	1/135	25/17310	0.177885	0.568298	ENSG00000185896	LAMP1	1
BP	GO:0007214	gamma-aminobutyric acid signaling pathway	1/135	25/17310	0.177885	0.568298	ENSG00000154822	PLCL2	1
BP	GO:0009251	glucan catabolic process	1/135	25/17310	0.177885	0.568298	ENSG00000132825	PPP1R3D	1
BP	GO:0019430	removal of superoxide radicals	1/135	25/17310	0.177885	0.568298	ENSG00000130988	RGN	1
BP	GO:0021511	spinal cord patterning	1/135	25/17310	0.177885	0.568298	ENSG00000064218	DMRT3	1
BP	GO:0034110	regulation of homotypic cell-cell adhesion	1/135	25/17310	0.177885	0.568298	ENSG00000140873	ADAMTS18	1
BP	GO:0034472	snRNA 3'-end processing	1/135	25/17310	0.177885	0.568298	ENSG00000178896	EXOSC4	1
BP	GO:0045992	negative regulation of embryonic development	1/135	25/17310	0.177885	0.568298	ENSG00000107984	DKK1	1
BP	GO:0060037	pharyngeal system development	1/135	25/17310	0.177885	0.568298	ENSG00000110195	FOLR1	1
BP	GO:0060632	regulation of microtubule-based movement	1/135	25/17310	0.177885	0.568298	ENSG00000185896	LAMP1	1
BP	GO:0061437	renal system vasculature development	1/135	25/17310	0.177885	0.568298	ENSG00000170962	PDGFD	1
BP	GO:0061440	kidney vasculature development	1/135	25/17310	0.177885	0.568298	ENSG00000170962	PDGFD	1
BP	GO:0120033	negative regulation of plasma membrane bounded cell projection assembly	1/135	25/17310	0.177885	0.568298	ENSG00000171943	SRGAP2C	1
BP	GO:1903319	positive regulation of protein maturation	1/135	25/17310	0.177885	0.568298	ENSG00000105707	HPN	1
BP	GO:2000300	regulation of synaptic vesicle exocytosis	1/135	25/17310	0.177885	0.568298	ENSG00000117016	RIMS3	1
BP	GO:2000406	positive regulation of T cell migration	1/135	25/17310	0.177885	0.568298	ENSG00000115232	ITGA4	1
BP	GO:1901214	regulation of neuron death	4/135	283/17310	0.180119	0.568298	ENSG00000177628/ENSG00000154153/ENSG00000136235/ENSG00000107984	GBA/RETREG1/GPNMB/DKK1	4
BP	GO:0002495	antigen processing and presentation of peptide antigen via MHC class II	2/135	99/17310	0.18065	0.568298	ENSG00000198502/ENSG00000242574	HLA-DRB5/HLA-DMB	2
BP	GO:0006641	triglyceride metabolic process	2/135	99/17310	0.18065	0.568298	ENSG00000164434/ENSG00000130988	FABP7/RGN	2
BP	GO:0033108	mitochondrial respiratory chain complex assembly	2/135	99/17310	0.18065	0.568298	ENSG00000178127/ENSG00000198763	NDUFV2/MT-ND2	2
BP	GO:0044264	cellular polysaccharide metabolic process	2/135	99/17310	0.18065	0.568298	ENSG00000154330/ENSG00000132825	PGM5/PPP1R3D	2
BP	GO:1901136	carbohydrate derivative catabolic process	3/135	188/17310	0.181458	0.568298	ENSG00000177628/ENSG00000171408/ENSG00000025708	GBA/PDE7B/TYMP	3
BP	GO:0033673	negative regulation of kinase activity	4/135	284/17310	0.181667	0.568298	ENSG00000177628/ENSG00000130988/ENSG00000166311/ENSG00000099860	GBA/RGN/SMPD1/GADD45B	4
BP	GO:0002504	antigen processing and presentation of peptide or polysaccharide antigen via MHC class II	2/135	100/17310	0.183451	0.568298	ENSG00000198502/ENSG00000242574	HLA-DRB5/HLA-DMB	2
BP	GO:0030282	bone mineralization	2/135	100/17310	0.183451	0.568298	ENSG00000114739/ENSG00000136235	ACVR2B/GPNMB	2
BP	GO:0001964	startle response	1/135	26/17310	0.184306	0.568298	ENSG00000164434	FABP7	1
BP	GO:0009649	entrainment of circadian clock	1/135	26/17310	0.184306	0.568298	ENSG00000036672	USP2	1
BP	GO:0015012	heparan sulfate proteoglycan biosynthetic process	1/135	26/17310	0.184306	0.568298	ENSG00000249853	HS3ST5	1
BP	GO:0019054	modulation by virus of host process	1/135	26/17310	0.184306	0.568298	ENSG00000196911	KPNA5	1
BP	GO:0022400	regulation of rhodopsin mediated signaling pathway	1/135	26/17310	0.184306	0.568298	ENSG00000138472	GUCA1C	1
BP	GO:0030511	positive regulation of transforming growth factor beta receptor signaling pathway	1/135	26/17310	0.184306	0.568298	ENSG00000164442	CITED2	1
BP	GO:0031167	rRNA methylation	1/135	26/17310	0.184306	0.568298	ENSG00000178694	NSUN3	1
BP	GO:0031639	plasminogen activation	1/135	26/17310	0.184306	0.568298	ENSG00000105707	HPN	1
BP	GO:0032814	regulation of natural killer cell activation	1/135	26/17310	0.184306	0.568298	ENSG00000185896	LAMP1	1
BP	GO:0033137	negative regulation of peptidyl-serine phosphorylation	1/135	26/17310	0.184306	0.568298	ENSG00000107984	DKK1	1
BP	GO:0042044	fluid transport	1/135	26/17310	0.184306	0.568298	ENSG00000136160	EDNRB	1
BP	GO:0042481	regulation of odontogenesis	1/135	26/17310	0.184306	0.568298	ENSG00000064218	DMRT3	1
BP	GO:0044247	cellular polysaccharide catabolic process	1/135	26/17310	0.184306	0.568298	ENSG00000132825	PPP1R3D	1
BP	GO:0060142	regulation of syncytium formation by plasma membrane fusion	1/135	26/17310	0.184306	0.568298	ENSG00000181790	ADGRB1	1
BP	GO:0060571	morphogenesis of an epithelial fold	1/135	26/17310	0.184306	0.568298	ENSG00000105989	WNT2	1
BP	GO:1900745	positive regulation of p38MAPK cascade	1/135	26/17310	0.184306	0.568298	ENSG00000099860	GADD45B	1
BP	GO:1902253	regulation of intrinsic apoptotic signaling pathway by p53 class mediator	1/135	26/17310	0.184306	0.568298	ENSG00000187325	TAF9B	1
BP	GO:1903846	positive regulation of cellular response to transforming growth factor beta stimulus	1/135	26/17310	0.184306	0.568298	ENSG00000164442	CITED2	1
BP	GO:1990776	response to angiotensin	1/135	26/17310	0.184306	0.568298	ENSG00000104267	CA2	1
BP	GO:0051047	positive regulation of secretion	5/135	387/17310	0.18524	0.569049	ENSG00000145087/ENSG00000081803/ENSG00000136160/ENSG00000185896/ENSG00000132872	STXBP5L/CADPS2/EDNRB/LAMP1/SYT4	5
BP	GO:0019080	viral gene expression	3/135	190/17310	0.18536	0.569049	ENSG00000134419/ENSG00000233927/ENSG00000105707	RPS15A/RPS28/HPN	3
BP	GO:1901215	negative regulation of neuron death	3/135	190/17310	0.18536	0.569049	ENSG00000177628/ENSG00000154153/ENSG00000136235	GBA/RETREG1/GPNMB	3
BP	GO:0018105	peptidyl-serine phosphorylation	4/135	287/17310	0.186339	0.571224	ENSG00000154822/ENSG00000241186/ENSG00000130822/ENSG00000107984	PLCL2/TDGF1/PNCK/DKK1	4
BP	GO:0050679	positive regulation of epithelial cell proliferation	3/135	191/17310	0.187319	0.57203	ENSG00000105989/ENSG00000140285/ENSG00000105707	WNT2/FGF7/HPN	3
BP	GO:0045047	protein targeting to ER	2/135	102/17310	0.189071	0.57203	ENSG00000134419/ENSG00000233927	RPS15A/RPS28	2
BP	GO:0090100	positive regulation of transmembrane receptor protein serine/threonine kinase signaling pathway	2/135	102/17310	0.189071	0.57203	ENSG00000114739/ENSG00000164442	ACVR2B/CITED2	2
BP	GO:0006006	glucose metabolic process	3/135	192/17310	0.189284	0.57203	ENSG00000130988/ENSG00000154330/ENSG00000132825	RGN/PGM5/PPP1R3D	3
BP	GO:0007628	adult walking behavior	1/135	27/17310	0.190677	0.57203	ENSG00000064218	DMRT3	1
BP	GO:0021846	cell proliferation in forebrain	1/135	27/17310	0.190677	0.57203	ENSG00000164434	FABP7	1
BP	GO:0033173	calcineurin-NFAT signaling cascade	1/135	27/17310	0.190677	0.57203	ENSG00000172348	RCAN2	1
BP	GO:0034661	ncRNA catabolic process	1/135	27/17310	0.190677	0.57203	ENSG00000178896	EXOSC4	1
BP	GO:0043921	modulation by host of viral transcription	1/135	27/17310	0.190677	0.57203	ENSG00000105707	HPN	1
BP	GO:0046134	pyrimidine nucleoside biosynthetic process	1/135	27/17310	0.190677	0.57203	ENSG00000025708	TYMP	1
BP	GO:0052472	modulation by host of symbiont transcription	1/135	27/17310	0.190677	0.57203	ENSG00000105707	HPN	1
BP	GO:0071450	cellular response to oxygen radical	1/135	27/17310	0.190677	0.57203	ENSG00000130988	RGN	1
BP	GO:0071451	cellular response to superoxide	1/135	27/17310	0.190677	0.57203	ENSG00000130988	RGN	1
BP	GO:0090314	positive regulation of protein targeting to membrane	1/135	27/17310	0.190677	0.57203	ENSG00000174827	PDZK1	1
BP	GO:2000171	negative regulation of dendrite development	1/135	27/17310	0.190677	0.57203	ENSG00000171943	SRGAP2C	1
BP	GO:1903409	reactive oxygen species biosynthetic process	2/135	103/17310	0.19189	0.573045	ENSG00000130988/ENSG00000181790	RGN/ADGRB1	2
BP	GO:0060541	respiratory system development	3/135	194/17310	0.19323	0.573045	ENSG00000114739/ENSG00000105989/ENSG00000140285	ACVR2B/WNT2/FGF7	3
BP	GO:0032526	response to retinoic acid	2/135	104/17310	0.194715	0.573045	ENSG00000105989/ENSG00000107984	WNT2/DKK1	2
BP	GO:0052652	cyclic purine nucleotide metabolic process	2/135	104/17310	0.194715	0.573045	ENSG00000138472/ENSG00000136160	GUCA1C/EDNRB	2
BP	GO:1903008	organelle disassembly	2/135	104/17310	0.194715	0.573045	ENSG00000177628/ENSG00000154153	GBA/RETREG1	2
BP	GO:0050878	regulation of body fluid levels	6/135	499/17310	0.195007	0.573045	ENSG00000177628/ENSG00000156049/ENSG00000170962/ENSG00000136160/ENSG00000197249/ENSG00000140873	GBA/GNA14/PDGFD/EDNRB/SERPINA1/ADAMTS18	6
BP	GO:0001558	regulation of cell growth	5/135	395/17310	0.195967	0.573045	ENSG00000187325/ENSG00000178896/ENSG00000108231/ENSG00000132872/ENSG00000105707	TAF9B/EXOSC4/LGI1/SYT4/HPN	5
BP	GO:0000002	mitochondrial genome maintenance	1/135	28/17310	0.196999	0.573045	ENSG00000025708	TYMP	1
BP	GO:0000272	polysaccharide catabolic process	1/135	28/17310	0.196999	0.573045	ENSG00000132825	PPP1R3D	1
BP	GO:0001702	gastrulation with mouth forming second	1/135	28/17310	0.196999	0.573045	ENSG00000114739	ACVR2B	1
BP	GO:0002053	positive regulation of mesenchymal cell proliferation	1/135	28/17310	0.196999	0.573045	ENSG00000105989	WNT2	1
BP	GO:0005979	regulation of glycogen biosynthetic process	1/135	28/17310	0.196999	0.573045	ENSG00000132825	PPP1R3D	1
BP	GO:0010962	regulation of glucan biosynthetic process	1/135	28/17310	0.196999	0.573045	ENSG00000132825	PPP1R3D	1
BP	GO:0021799	cerebral cortex radially oriented cell migration	1/135	28/17310	0.196999	0.573045	ENSG00000171943	SRGAP2C	1
BP	GO:0030823	regulation of cGMP metabolic process	1/135	28/17310	0.196999	0.573045	ENSG00000138472	GUCA1C	1
BP	GO:0048265	response to pain	1/135	28/17310	0.196999	0.573045	ENSG00000136160	EDNRB	1
BP	GO:0052312	modulation of transcription in other organism involved in symbiotic interaction	1/135	28/17310	0.196999	0.573045	ENSG00000105707	HPN	1
BP	GO:0090162	establishment of epithelial cell polarity	1/135	28/17310	0.196999	0.573045	ENSG00000114541	FRMD4B	1
BP	GO:0090659	walking behavior	1/135	28/17310	0.196999	0.573045	ENSG00000064218	DMRT3	1
BP	GO:1902803	regulation of synaptic vesicle transport	1/135	28/17310	0.196999	0.573045	ENSG00000117016	RIMS3	1
BP	GO:1903427	negative regulation of reactive oxygen species biosynthetic process	1/135	28/17310	0.196999	0.573045	ENSG00000130988	RGN	1
BP	GO:0048284	organelle fusion	3/135	196/17310	0.197197	0.573045	ENSG00000132718/ENSG00000132872/ENSG00000183186	SYT11/SYT4/C2CD4C	3
BP	GO:0009190	cyclic nucleotide biosynthetic process	2/135	105/17310	0.197545	0.573045	ENSG00000138472/ENSG00000136160	GUCA1C/EDNRB	2
BP	GO:0030799	regulation of cyclic nucleotide metabolic process	2/135	105/17310	0.197545	0.573045	ENSG00000138472/ENSG00000136160	GUCA1C/EDNRB	2
BP	GO:0051817	modification of morphology or physiology of other organism involved in symbiotic interaction	2/135	106/17310	0.200381	0.575903	ENSG00000196911/ENSG00000105707	KPNA5/HPN	2
BP	GO:0072599	establishment of protein localization to endoplasmic reticulum	2/135	106/17310	0.200381	0.575903	ENSG00000134419/ENSG00000233927	RPS15A/RPS28	2
BP	GO:0035637	multicellular organismal signaling	3/135	199/17310	0.203184	0.575903	ENSG00000177628/ENSG00000064218/ENSG00000025708	GBA/DMRT3/TYMP	3
BP	GO:0007194	negative regulation of adenylate cyclase activity	1/135	29/17310	0.203271	0.575903	ENSG00000136160	EDNRB	1
BP	GO:0014046	dopamine secretion	1/135	29/17310	0.203271	0.575903	ENSG00000132872	SYT4	1
BP	GO:0014059	regulation of dopamine secretion	1/135	29/17310	0.203271	0.575903	ENSG00000132872	SYT4	1
BP	GO:0032728	positive regulation of interferon-beta production	1/135	29/17310	0.203271	0.575903	ENSG00000181481	RNF135	1
BP	GO:0032892	positive regulation of organic acid transport	1/135	29/17310	0.203271	0.575903	ENSG00000132872	SYT4	1
BP	GO:0040020	regulation of meiotic nuclear division	1/135	29/17310	0.203271	0.575903	ENSG00000181773	GPR3	1
BP	GO:0045920	negative regulation of exocytosis	1/135	29/17310	0.203271	0.575903	ENSG00000132872	SYT4	1
BP	GO:0051955	regulation of amino acid transport	1/135	29/17310	0.203271	0.575903	ENSG00000132872	SYT4	1
BP	GO:0060441	epithelial tube branching involved in lung morphogenesis	1/135	29/17310	0.203271	0.575903	ENSG00000105989	WNT2	1
BP	GO:0071295	cellular response to vitamin	1/135	29/17310	0.203271	0.575903	ENSG00000110195	FOLR1	1
BP	GO:1902230	negative regulation of intrinsic apoptotic signaling pathway in response to DNA damage	1/135	29/17310	0.203271	0.575903	ENSG00000187325	TAF9B	1
BP	GO:0007568	aging	4/135	298/17310	0.203795	0.575903	ENSG00000130988/ENSG00000107984/ENSG00000136160/ENSG00000130522	RGN/DKK1/EDNRB/JUND	4
BP	GO:0071229	cellular response to acid chemical	3/135	200/17310	0.205189	0.575903	ENSG00000105989/ENSG00000110195/ENSG00000170962	WNT2/FOLR1/PDGFD	3
BP	GO:0097164	ammonium ion metabolic process	3/135	200/17310	0.205189	0.575903	ENSG00000177628/ENSG00000115665/ENSG00000166311	GBA/SLC5A7/SMPD1	3
BP	GO:0016072	rRNA metabolic process	4/135	299/17310	0.205406	0.575903	ENSG00000178694/ENSG00000178896/ENSG00000134419/ENSG00000233927	NSUN3/EXOSC4/RPS15A/RPS28	4
BP	GO:0046058	cAMP metabolic process	2/135	108/17310	0.206066	0.575903	ENSG00000171408/ENSG00000136160	PDE7B/EDNRB	2
BP	GO:0060079	excitatory postsynaptic potential	2/135	108/17310	0.206066	0.575903	ENSG00000152578/ENSG00000171189	GRIA4/GRIK1	2
BP	GO:0043666	regulation of phosphoprotein phosphatase activity	2/135	109/17310	0.208915	0.575903	ENSG00000172348/ENSG00000130988	RCAN2/RGN	2
BP	GO:0000303	response to superoxide	1/135	30/17310	0.209495	0.575903	ENSG00000130988	RGN	1
BP	GO:0002323	natural killer cell activation involved in immune response	1/135	30/17310	0.209495	0.575903	ENSG00000185896	LAMP1	1
BP	GO:0003382	epithelial cell morphogenesis	1/135	30/17310	0.209495	0.575903	ENSG00000165215	CLDN3	1
BP	GO:0006760	folic acid-containing compound metabolic process	1/135	30/17310	0.209495	0.575903	ENSG00000110195	FOLR1	1
BP	GO:0009065	glutamine family amino acid catabolic process	1/135	30/17310	0.209495	0.575903	ENSG00000166183	ASPG	1
BP	GO:0010719	negative regulation of epithelial to mesenchymal transition	1/135	30/17310	0.209495	0.575903	ENSG00000105707	HPN	1
BP	GO:0016056	rhodopsin mediated signaling pathway	1/135	30/17310	0.209495	0.575903	ENSG00000138472	GUCA1C	1
BP	GO:0030818	negative regulation of cAMP biosynthetic process	1/135	30/17310	0.209495	0.575903	ENSG00000136160	EDNRB	1
BP	GO:0044068	modulation by symbiont of host cellular process	1/135	30/17310	0.209495	0.575903	ENSG00000196911	KPNA5	1
BP	GO:0046596	regulation of viral entry into host cell	1/135	30/17310	0.209495	0.575903	ENSG00000249853	HS3ST5	1
BP	GO:0060325	face morphogenesis	1/135	30/17310	0.209495	0.575903	ENSG00000107984	DKK1	1
BP	GO:0097720	calcineurin-mediated signaling	1/135	30/17310	0.209495	0.575903	ENSG00000172348	RCAN2	1
BP	GO:1901797	negative regulation of signal transduction by p53 class mediator	1/135	30/17310	0.209495	0.575903	ENSG00000187325	TAF9B	1
BP	GO:0002696	positive regulation of leukocyte activation	4/135	302/17310	0.210261	0.575903	ENSG00000115085/ENSG00000198502/ENSG00000242574/ENSG00000185896	ZAP70/HLA-DRB5/HLA-DMB/LAMP1	4
BP	GO:1904062	regulation of cation transmembrane transport	4/135	302/17310	0.210261	0.575903	ENSG00000174827/ENSG00000130988/ENSG00000165091/ENSG00000188803	PDZK1/RGN/TMC1/SHISA6	4
BP	GO:0030073	insulin secretion	3/135	203/17310	0.211232	0.575903	ENSG00000091428/ENSG00000114739/ENSG00000145087	RAPGEF4/ACVR2B/STXBP5L	3
BP	GO:0050670	regulation of lymphocyte proliferation	3/135	203/17310	0.211232	0.575903	ENSG00000115085/ENSG00000242574/ENSG00000136235	ZAP70/HLA-DMB/GPNMB	3
BP	GO:0051153	regulation of striated muscle cell differentiation	2/135	110/17310	0.211768	0.575903	ENSG00000181790/ENSG00000107984	ADGRB1/DKK1	2
BP	GO:0032944	regulation of mononuclear cell proliferation	3/135	204/17310	0.213256	0.575903	ENSG00000115085/ENSG00000242574/ENSG00000136235	ZAP70/HLA-DMB/GPNMB	3
BP	GO:0051249	regulation of lymphocyte activation	5/135	408/17310	0.213846	0.575903	ENSG00000115085/ENSG00000198502/ENSG00000242574/ENSG00000136235/ENSG00000185896	ZAP70/HLA-DRB5/HLA-DMB/GPNMB/LAMP1	5
BP	GO:0005976	polysaccharide metabolic process	2/135	111/17310	0.214625	0.575903	ENSG00000154330/ENSG00000132825	PGM5/PPP1R3D	2
BP	GO:0032675	regulation of interleukin-6 production	2/135	111/17310	0.214625	0.575903	ENSG00000177628/ENSG00000132718	GBA/SYT11	2
BP	GO:0001649	osteoblast differentiation	3/135	205/17310	0.215283	0.575903	ENSG00000114739/ENSG00000136235/ENSG00000130522	ACVR2B/GPNMB/JUND	3
BP	GO:0003209	cardiac atrium morphogenesis	1/135	31/17310	0.215671	0.575903	ENSG00000105989	WNT2	1
BP	GO:0009164	nucleoside catabolic process	1/135	31/17310	0.215671	0.575903	ENSG00000025708	TYMP	1
BP	GO:0010837	regulation of keratinocyte proliferation	1/135	31/17310	0.215671	0.575903	ENSG00000140285	FGF7	1
BP	GO:0010922	positive regulation of phosphatase activity	1/135	31/17310	0.215671	0.575903	ENSG00000130988	RGN	1
BP	GO:0031280	negative regulation of cyclase activity	1/135	31/17310	0.215671	0.575903	ENSG00000136160	EDNRB	1
BP	GO:0033363	secretory granule organization	1/135	31/17310	0.215671	0.575903	ENSG00000132872	SYT4	1
BP	GO:0043368	positive T cell selection	1/135	31/17310	0.215671	0.575903	ENSG00000115085	ZAP70	1
BP	GO:0051954	positive regulation of amine transport	1/135	31/17310	0.215671	0.575903	ENSG00000132872	SYT4	1
BP	GO:0090322	regulation of superoxide metabolic process	1/135	31/17310	0.215671	0.575903	ENSG00000130988	RGN	1
BP	GO:0097484	dendrite extension	1/135	31/17310	0.215671	0.575903	ENSG00000132872	SYT4	1
BP	GO:2000403	positive regulation of lymphocyte migration	1/135	31/17310	0.215671	0.575903	ENSG00000115232	ITGA4	1
BP	GO:0043393	regulation of protein binding	3/135	206/17310	0.217315	0.575903	ENSG00000115232/ENSG00000154822/ENSG00000107984	ITGA4/PLCL2/DKK1	3
BP	GO:0007200	phospholipase C-activating G-protein coupled receptor signaling pathway	2/135	112/17310	0.217486	0.575903	ENSG00000156049/ENSG00000136160	GNA14/EDNRB	2
BP	GO:0031669	cellular response to nutrient levels	3/135	207/17310	0.219351	0.575903	ENSG00000177628/ENSG00000081803/ENSG00000110195	GBA/CADPS2/FOLR1	3
BP	GO:0050870	positive regulation of T cell activation	3/135	207/17310	0.219351	0.575903	ENSG00000115085/ENSG00000198502/ENSG00000242574	ZAP70/HLA-DRB5/HLA-DMB	3
BP	GO:0043588	skin development	5/135	412/17310	0.219451	0.575903	ENSG00000177628/ENSG00000164379/ENSG00000107984/ENSG00000140285/ENSG00000134762	GBA/FOXQ1/DKK1/FGF7/DSC3	5
BP	GO:0007043	cell-cell junction assembly	2/135	113/17310	0.220351	0.575903	ENSG00000174607/ENSG00000165215	UGT8/CLDN3	2
BP	GO:0042552	myelination	2/135	113/17310	0.220351	0.575903	ENSG00000174607/ENSG00000025708	UGT8/TYMP	2
BP	GO:0046916	cellular transition metal ion homeostasis	2/135	113/17310	0.220351	0.575903	ENSG00000205364/ENSG00000198417	MT1M/MT1F	2
BP	GO:0044242	cellular lipid catabolic process	3/135	208/17310	0.22139	0.575903	ENSG00000177628/ENSG00000164434/ENSG00000166311	GBA/FABP7/SMPD1	3
BP	GO:0008038	neuron recognition	1/135	32/17310	0.221799	0.575903	ENSG00000182667	NTM	1
BP	GO:0010543	regulation of platelet activation	1/135	32/17310	0.221799	0.575903	ENSG00000140873	ADAMTS18	1
BP	GO:0030201	heparan sulfate proteoglycan metabolic process	1/135	32/17310	0.221799	0.575903	ENSG00000249853	HS3ST5	1
BP	GO:0030803	negative regulation of cyclic nucleotide biosynthetic process	1/135	32/17310	0.221799	0.575903	ENSG00000136160	EDNRB	1
BP	GO:0045923	positive regulation of fatty acid metabolic process	1/135	32/17310	0.221799	0.575903	ENSG00000130988	RGN	1
BP	GO:0060317	cardiac epithelial to mesenchymal transition	1/135	32/17310	0.221799	0.575903	ENSG00000105989	WNT2	1
BP	GO:0070873	regulation of glycogen metabolic process	1/135	32/17310	0.221799	0.575903	ENSG00000132825	PPP1R3D	1
BP	GO:0071354	cellular response to interleukin-6	1/135	32/17310	0.221799	0.575903	ENSG00000241186	TDGF1	1
BP	GO:1904037	positive regulation of epithelial cell apoptotic process	1/135	32/17310	0.221799	0.575903	ENSG00000174807	CD248	1
BP	GO:0010595	positive regulation of endothelial cell migration	2/135	114/17310	0.223218	0.575903	ENSG00000162407/ENSG00000241186	PLPP3/TDGF1	2
BP	GO:0032680	regulation of tumor necrosis factor production	2/135	114/17310	0.223218	0.575903	ENSG00000132718/ENSG00000136235	SYT11/GPNMB	2
BP	GO:0045667	regulation of osteoblast differentiation	2/135	114/17310	0.223218	0.575903	ENSG00000114739/ENSG00000130522	ACVR2B/JUND	2
BP	GO:0051348	negative regulation of transferase activity	4/135	310/17310	0.223366	0.575903	ENSG00000177628/ENSG00000130988/ENSG00000166311/ENSG00000099860	GBA/RGN/SMPD1/GADD45B	4
BP	GO:2000146	negative regulation of cell motility	4/135	310/17310	0.223366	0.575903	ENSG00000171943/ENSG00000164442/ENSG00000130988/ENSG00000181790	SRGAP2C/CITED2/RGN/ADGRB1	4
BP	GO:0009612	response to mechanical stimulus	3/135	209/17310	0.223434	0.575903	ENSG00000165091/ENSG00000130522/ENSG00000105707	TMC1/JUND/HPN	3
BP	GO:0051048	negative regulation of secretion	3/135	209/17310	0.223434	0.575903	ENSG00000132718/ENSG00000145087/ENSG00000132872	SYT11/STXBP5L/SYT4	3
BP	GO:0010594	regulation of endothelial cell migration	3/135	210/17310	0.225482	0.575903	ENSG00000162407/ENSG00000241186/ENSG00000181790	PLPP3/TDGF1/ADGRB1	3
BP	GO:0007272	ensheathment of neurons	2/135	115/17310	0.226089	0.575903	ENSG00000174607/ENSG00000025708	UGT8/TYMP	2
BP	GO:0008366	axon ensheathment	2/135	115/17310	0.226089	0.575903	ENSG00000174607/ENSG00000025708	UGT8/TYMP	2
BP	GO:0030004	cellular monovalent inorganic cation homeostasis	2/135	115/17310	0.226089	0.575903	ENSG00000104267/ENSG00000147606	CA2/SLC26A7	2
BP	GO:0046717	acid secretion	2/135	115/17310	0.226089	0.575903	ENSG00000147606/ENSG00000132872	SLC26A7/SYT4	2
BP	GO:0051701	interaction with host	3/135	211/17310	0.227533	0.575903	ENSG00000249853/ENSG00000196911/ENSG00000185896	HS3ST5/KPNA5/LAMP1	3
BP	GO:0000305	response to oxygen radical	1/135	33/17310	0.227879	0.575903	ENSG00000130988	RGN	1
BP	GO:0007274	neuromuscular synaptic transmission	1/135	33/17310	0.227879	0.575903	ENSG00000115665	SLC5A7	1
BP	GO:0019433	triglyceride catabolic process	1/135	33/17310	0.227879	0.575903	ENSG00000164434	FABP7	1
BP	GO:0030488	tRNA methylation	1/135	33/17310	0.227879	0.575903	ENSG00000178694	NSUN3	1
BP	GO:0032350	regulation of hormone metabolic process	1/135	33/17310	0.227879	0.575903	ENSG00000105707	HPN	1
BP	GO:0043928	exonucleolytic nuclear-transcribed mRNA catabolic process involved in deadenylation-dependent decay	1/135	33/17310	0.227879	0.575903	ENSG00000178896	EXOSC4	1
BP	GO:0048246	macrophage chemotaxis	1/135	33/17310	0.227879	0.575903	ENSG00000136160	EDNRB	1
BP	GO:0048665	neuron fate specification	1/135	33/17310	0.227879	0.575903	ENSG00000064218	DMRT3	1
BP	GO:0050931	pigment cell differentiation	1/135	33/17310	0.227879	0.575903	ENSG00000136160	EDNRB	1
BP	GO:0051350	negative regulation of lyase activity	1/135	33/17310	0.227879	0.575903	ENSG00000136160	EDNRB	1
BP	GO:0060674	placenta blood vessel development	1/135	33/17310	0.227879	0.575903	ENSG00000105989	WNT2	1
BP	GO:0090313	regulation of protein targeting to membrane	1/135	33/17310	0.227879	0.575903	ENSG00000174827	PDZK1	1
BP	GO:0098801	regulation of renal system process	1/135	33/17310	0.227879	0.575903	ENSG00000136160	EDNRB	1
BP	GO:1901021	positive regulation of calcium ion transmembrane transporter activity	1/135	33/17310	0.227879	0.575903	ENSG00000130988	RGN	1
BP	GO:1905332	positive regulation of morphogenesis of an epithelium	1/135	33/17310	0.227879	0.575903	ENSG00000105989	WNT2	1
BP	GO:2000404	regulation of T cell migration	1/135	33/17310	0.227879	0.575903	ENSG00000115232	ITGA4	1
BP	GO:0006639	acylglycerol metabolic process	2/135	116/17310	0.228962	0.575903	ENSG00000164434/ENSG00000130988	FABP7/RGN	2
BP	GO:0050867	positive regulation of cell activation	4/135	314/17310	0.229998	0.575903	ENSG00000115085/ENSG00000198502/ENSG00000242574/ENSG00000185896	ZAP70/HLA-DRB5/HLA-DMB/LAMP1	4
BP	GO:0050863	regulation of T cell activation	4/135	315/17310	0.231664	0.575903	ENSG00000115085/ENSG00000198502/ENSG00000242574/ENSG00000136235	ZAP70/HLA-DRB5/HLA-DMB/GPNMB	4
BP	GO:0006638	neutral lipid metabolic process	2/135	117/17310	0.231838	0.575903	ENSG00000164434/ENSG00000130988	FABP7/RGN	2
BP	GO:0032640	tumor necrosis factor production	2/135	117/17310	0.231838	0.575903	ENSG00000132718/ENSG00000136235	SYT11/GPNMB	2
BP	GO:0090101	negative regulation of transmembrane receptor protein serine/threonine kinase signaling pathway	2/135	117/17310	0.231838	0.575903	ENSG00000242265/ENSG00000107984	PEG10/DKK1	2
BP	GO:0070663	regulation of leukocyte proliferation	3/135	214/17310	0.233708	0.575903	ENSG00000115085/ENSG00000242574/ENSG00000136235	ZAP70/HLA-DMB/GPNMB	3
BP	GO:0000460	maturation of 5.8S rRNA	1/135	34/17310	0.233913	0.575903	ENSG00000178896	EXOSC4	1
BP	GO:0007435	salivary gland morphogenesis	1/135	34/17310	0.233913	0.575903	ENSG00000140285	FGF7	1
BP	GO:0016180	snRNA processing	1/135	34/17310	0.233913	0.575903	ENSG00000178896	EXOSC4	1
BP	GO:0019228	neuronal action potential	1/135	34/17310	0.233913	0.575903	ENSG00000177628	GBA	1
BP	GO:0030815	negative regulation of cAMP metabolic process	1/135	34/17310	0.233913	0.575903	ENSG00000136160	EDNRB	1
BP	GO:0042311	vasodilation	1/135	34/17310	0.233913	0.575903	ENSG00000136160	EDNRB	1
BP	GO:0043243	positive regulation of protein complex disassembly	1/135	34/17310	0.233913	0.575903	ENSG00000177628	GBA	1
BP	GO:0051123	RNA polymerase II transcriptional preinitiation complex assembly	1/135	34/17310	0.233913	0.575903	ENSG00000187325	TAF9B	1
BP	GO:0051930	regulation of sensory perception of pain	1/135	34/17310	0.233913	0.575903	ENSG00000136160	EDNRB	1
BP	GO:0051931	regulation of sensory perception	1/135	34/17310	0.233913	0.575903	ENSG00000136160	EDNRB	1
BP	GO:0072604	interleukin-6 secretion	1/135	34/17310	0.233913	0.575903	ENSG00000132718	SYT11	1
BP	GO:0097421	liver regeneration	1/135	34/17310	0.233913	0.575903	ENSG00000130988	RGN	1
BP	GO:0043484	regulation of RNA splicing	2/135	118/17310	0.234717	0.575903	ENSG00000112232/ENSG00000161082	KHDRBS2/CELF5	2
BP	GO:0050684	regulation of mRNA processing	2/135	118/17310	0.234717	0.575903	ENSG00000112232/ENSG00000161082	KHDRBS2/CELF5	2
BP	GO:0051668	localization within membrane	2/135	118/17310	0.234717	0.575903	ENSG00000115232/ENSG00000188803	ITGA4/SHISA6	2
BP	GO:1903052	positive regulation of proteolysis involved in cellular protein catabolic process	2/135	118/17310	0.234717	0.575903	ENSG00000177628/ENSG00000130988	GBA/RGN	2
BP	GO:1903555	regulation of tumor necrosis factor superfamily cytokine production	2/135	118/17310	0.234717	0.575903	ENSG00000132718/ENSG00000136235	SYT11/GPNMB	2
BP	GO:0070997	neuron death	4/135	318/17310	0.23668	0.575903	ENSG00000177628/ENSG00000154153/ENSG00000136235/ENSG00000107984	GBA/RETREG1/GPNMB/DKK1	4
BP	GO:0022612	gland morphogenesis	2/135	119/17310	0.237597	0.575903	ENSG00000140285/ENSG00000105707	FGF7/HPN	2
BP	GO:0046718	viral entry into host cell	2/135	119/17310	0.237597	0.575903	ENSG00000249853/ENSG00000185896	HS3ST5/LAMP1	2
BP	GO:0034404	nucleobase-containing small molecule biosynthetic process	3/135	216/17310	0.237842	0.575903	ENSG00000154269/ENSG00000171408/ENSG00000025708	ENPP3/PDE7B/TYMP	3
BP	GO:0000291	nuclear-transcribed mRNA catabolic process, exonucleolytic	1/135	35/17310	0.239899	0.575903	ENSG00000178896	EXOSC4	1
BP	GO:0003230	cardiac atrium development	1/135	35/17310	0.239899	0.575903	ENSG00000105989	WNT2	1
BP	GO:0006730	one-carbon metabolic process	1/135	35/17310	0.239899	0.575903	ENSG00000104267	CA2	1
BP	GO:0009154	purine ribonucleotide catabolic process	1/135	35/17310	0.239899	0.575903	ENSG00000171408	PDE7B	1
BP	GO:0010907	positive regulation of glucose metabolic process	1/135	35/17310	0.239899	0.575903	ENSG00000130988	RGN	1
BP	GO:0030501	positive regulation of bone mineralization	1/135	35/17310	0.239899	0.575903	ENSG00000114739	ACVR2B	1
BP	GO:0031641	regulation of myelination	1/135	35/17310	0.239899	0.575903	ENSG00000025708	TYMP	1
BP	GO:0032885	regulation of polysaccharide biosynthetic process	1/135	35/17310	0.239899	0.575903	ENSG00000132825	PPP1R3D	1
BP	GO:0042491	inner ear auditory receptor cell differentiation	1/135	35/17310	0.239899	0.575903	ENSG00000165091	TMC1	1
BP	GO:0045494	photoreceptor cell maintenance	1/135	35/17310	0.239899	0.575903	ENSG00000148600	CDHR1	1
BP	GO:0048333	mesodermal cell differentiation	1/135	35/17310	0.239899	0.575903	ENSG00000107984	DKK1	1
BP	GO:0048536	spleen development	1/135	35/17310	0.239899	0.575903	ENSG00000164442	CITED2	1
BP	GO:0051180	vitamin transport	1/135	35/17310	0.239899	0.575903	ENSG00000110195	FOLR1	1
BP	GO:0060795	cell fate commitment involved in formation of primary germ layer	1/135	35/17310	0.239899	0.575903	ENSG00000107984	DKK1	1
BP	GO:0072348	sulfur compound transport	1/135	35/17310	0.239899	0.575903	ENSG00000147606	SLC26A7	1
BP	GO:0090207	regulation of triglyceride metabolic process	1/135	35/17310	0.239899	0.575903	ENSG00000130988	RGN	1
BP	GO:2000826	regulation of heart morphogenesis	1/135	35/17310	0.239899	0.575903	ENSG00000107984	DKK1	1
BP	GO:0016042	lipid catabolic process	4/135	320/17310	0.240039	0.575903	ENSG00000177628/ENSG00000164434/ENSG00000166311/ENSG00000166183	GBA/FABP7/SMPD1/ASPG	4
BP	GO:0032635	interleukin-6 production	2/135	120/17310	0.240479	0.575903	ENSG00000177628/ENSG00000132718	GBA/SYT11	2
BP	GO:0019882	antigen processing and presentation	3/135	218/17310	0.241989	0.575903	ENSG00000152932/ENSG00000198502/ENSG00000242574	RAB3C/HLA-DRB5/HLA-DMB	3
BP	GO:0000184	nuclear-transcribed mRNA catabolic process, nonsense-mediated decay	2/135	121/17310	0.243364	0.575903	ENSG00000134419/ENSG00000233927	RPS15A/RPS28	2
BP	GO:0030183	B cell differentiation	2/135	121/17310	0.243364	0.575903	ENSG00000115232/ENSG00000154822	ITGA4/PLCL2	2
BP	GO:0010631	epithelial cell migration	4/135	323/17310	0.245098	0.575903	ENSG00000241186/ENSG00000086570/ENSG00000181790/ENSG00000140285	TDGF1/FAT2/ADGRB1/FGF7	4
BP	GO:0051260	protein homooligomerization	4/135	323/17310	0.245098	0.575903	ENSG00000177628/ENSG00000132718/ENSG00000165215/ENSG00000108231	GBA/SYT11/CLDN3/LGI1	4
BP	GO:0000578	embryonic axis specification	1/135	36/17310	0.245839	0.575903	ENSG00000241186	TDGF1	1
BP	GO:0001912	positive regulation of leukocyte mediated cytotoxicity	1/135	36/17310	0.245839	0.575903	ENSG00000185896	LAMP1	1
BP	GO:0001941	postsynaptic membrane organization	1/135	36/17310	0.245839	0.575903	ENSG00000188803	SHISA6	1
BP	GO:0007603	phototransduction, visible light	1/135	36/17310	0.245839	0.575903	ENSG00000138472	GUCA1C	1
BP	GO:0007618	mating	1/135	36/17310	0.245839	0.575903	ENSG00000136160	EDNRB	1
BP	GO:0009261	ribonucleotide catabolic process	1/135	36/17310	0.245839	0.575903	ENSG00000171408	PDE7B	1
BP	GO:0010453	regulation of cell fate commitment	1/135	36/17310	0.245839	0.575903	ENSG00000107984	DKK1	1
BP	GO:0010464	regulation of mesenchymal cell proliferation	1/135	36/17310	0.245839	0.575903	ENSG00000105989	WNT2	1
BP	GO:0019432	triglyceride biosynthetic process	1/135	36/17310	0.245839	0.575903	ENSG00000130988	RGN	1
BP	GO:0030800	negative regulation of cyclic nucleotide metabolic process	1/135	36/17310	0.245839	0.575903	ENSG00000136160	EDNRB	1
BP	GO:0042269	regulation of natural killer cell mediated cytotoxicity	1/135	36/17310	0.245839	0.575903	ENSG00000185896	LAMP1	1
BP	GO:0042558	pteridine-containing compound metabolic process	1/135	36/17310	0.245839	0.575903	ENSG00000110195	FOLR1	1
BP	GO:0050850	positive regulation of calcium-mediated signaling	1/135	36/17310	0.245839	0.575903	ENSG00000115085	ZAP70	1
BP	GO:0060045	positive regulation of cardiac muscle cell proliferation	1/135	36/17310	0.245839	0.575903	ENSG00000105989	WNT2	1
BP	GO:0060323	head morphogenesis	1/135	36/17310	0.245839	0.575903	ENSG00000107984	DKK1	1
BP	GO:0061756	leukocyte adhesion to vascular endothelial cell	1/135	36/17310	0.245839	0.575903	ENSG00000115232	ITGA4	1
BP	GO:0070741	response to interleukin-6	1/135	36/17310	0.245839	0.575903	ENSG00000241186	TDGF1	1
BP	GO:2000279	negative regulation of DNA biosynthetic process	1/135	36/17310	0.245839	0.575903	ENSG00000130988	RGN	1
BP	GO:2001222	regulation of neuron migration	1/135	36/17310	0.245839	0.575903	ENSG00000171943	SRGAP2C	1
BP	GO:0010675	regulation of cellular carbohydrate metabolic process	2/135	122/17310	0.246249	0.576223	ENSG00000130988/ENSG00000132825	RGN/PPP1R3D	2
BP	GO:0048738	cardiac muscle tissue development	3/135	221/17310	0.248231	0.57629	ENSG00000105989/ENSG00000107984/ENSG00000178127	WNT2/DKK1/NDUFV2	3
BP	GO:0002687	positive regulation of leukocyte migration	2/135	123/17310	0.249136	0.57629	ENSG00000115232/ENSG00000170962	ITGA4/PDGFD	2
BP	GO:0071706	tumor necrosis factor superfamily cytokine production	2/135	123/17310	0.249136	0.57629	ENSG00000132718/ENSG00000136235	SYT11/GPNMB	2
BP	GO:0090132	epithelium migration	4/135	326/17310	0.250182	0.57629	ENSG00000241186/ENSG00000086570/ENSG00000181790/ENSG00000140285	TDGF1/FAT2/ADGRB1/FGF7	4
BP	GO:0006308	DNA catabolic process	1/135	37/17310	0.251733	0.57629	ENSG00000130988	RGN	1
BP	GO:0007271	synaptic transmission, cholinergic	1/135	37/17310	0.251733	0.57629	ENSG00000115665	SLC5A7	1
BP	GO:0009395	phospholipid catabolic process	1/135	37/17310	0.251733	0.57629	ENSG00000166311	SMPD1	1
BP	GO:0010831	positive regulation of myotube differentiation	1/135	37/17310	0.251733	0.57629	ENSG00000181790	ADGRB1	1
BP	GO:0043094	cellular metabolic compound salvage	1/135	37/17310	0.251733	0.57629	ENSG00000025708	TYMP	1
BP	GO:0045124	regulation of bone resorption	1/135	37/17310	0.251733	0.57629	ENSG00000104267	CA2	1
BP	GO:0046839	phospholipid dephosphorylation	1/135	37/17310	0.251733	0.57629	ENSG00000162407	PLPP3	1
BP	GO:0051154	negative regulation of striated muscle cell differentiation	1/135	37/17310	0.251733	0.57629	ENSG00000107984	DKK1	1
BP	GO:0055026	negative regulation of cardiac muscle tissue development	1/135	37/17310	0.251733	0.57629	ENSG00000107984	DKK1	1
BP	GO:0072529	pyrimidine-containing compound catabolic process	1/135	37/17310	0.251733	0.57629	ENSG00000025708	TYMP	1
BP	GO:0090503	RNA phosphodiester bond hydrolysis, exonucleolytic	1/135	37/17310	0.251733	0.57629	ENSG00000178896	EXOSC4	1
BP	GO:1902229	regulation of intrinsic apoptotic signaling pathway in response to DNA damage	1/135	37/17310	0.251733	0.57629	ENSG00000187325	TAF9B	1
BP	GO:0003206	cardiac chamber morphogenesis	2/135	124/17310	0.252024	0.57629	ENSG00000164442/ENSG00000105989	CITED2/WNT2	2
BP	GO:0045995	regulation of embryonic development	2/135	124/17310	0.252024	0.57629	ENSG00000105989/ENSG00000107984	WNT2/DKK1	2
BP	GO:0046330	positive regulation of JNK cascade	2/135	124/17310	0.252024	0.57629	ENSG00000107984/ENSG00000099860	DKK1/GADD45B	2
BP	GO:0099565	chemical synaptic transmission, postsynaptic	2/135	124/17310	0.252024	0.57629	ENSG00000152578/ENSG00000171189	GRIA4/GRIK1	2
BP	GO:1904064	positive regulation of cation transmembrane transport	2/135	124/17310	0.252024	0.57629	ENSG00000174827/ENSG00000130988	PDZK1/RGN	2
BP	GO:0001101	response to acid chemical	4/135	328/17310	0.253584	0.579227	ENSG00000105989/ENSG00000110195/ENSG00000170962/ENSG00000107984	WNT2/FOLR1/PDGFD/DKK1	4
BP	GO:0001704	formation of primary germ layer	2/135	125/17310	0.254913	0.581633	ENSG00000115232/ENSG00000107984	ITGA4/DKK1	2
BP	GO:0032147	activation of protein kinase activity	4/135	330/17310	0.256995	0.582045	ENSG00000114739/ENSG00000241186/ENSG00000181634/ENSG00000099860	ACVR2B/TDGF1/TNFSF15/GADD45B	4
BP	GO:0002090	regulation of receptor internalization	1/135	38/17310	0.257581	0.582045	ENSG00000107984	DKK1	1
BP	GO:0007223	Wnt signaling pathway, calcium modulating pathway	1/135	38/17310	0.257581	0.582045	ENSG00000107984	DKK1	1
BP	GO:0007431	salivary gland development	1/135	38/17310	0.257581	0.582045	ENSG00000140285	FGF7	1
BP	GO:0019048	modulation by virus of host morphology or physiology	1/135	38/17310	0.257581	0.582045	ENSG00000196911	KPNA5	1
BP	GO:0040019	positive regulation of embryonic development	1/135	38/17310	0.257581	0.582045	ENSG00000105989	WNT2	1
BP	GO:0046460	neutral lipid biosynthetic process	1/135	38/17310	0.257581	0.582045	ENSG00000130988	RGN	1
BP	GO:0046463	acylglycerol biosynthetic process	1/135	38/17310	0.257581	0.582045	ENSG00000130988	RGN	1
BP	GO:0071675	regulation of mononuclear cell migration	1/135	38/17310	0.257581	0.582045	ENSG00000170962	PDGFD	1
BP	GO:0042391	regulation of membrane potential	5/135	439/17310	0.258393	0.582708	ENSG00000117016/ENSG00000177628/ENSG00000147606/ENSG00000152578/ENSG00000171189	RIMS3/GBA/SLC26A7/GRIA4/GRIK1	5
BP	GO:0046434	organophosphate catabolic process	3/135	226/17310	0.25869	0.582708	ENSG00000154269/ENSG00000171408/ENSG00000166311	ENPP3/PDE7B/SMPD1	3
BP	GO:0048871	multicellular organismal homeostasis	4/135	331/17310	0.258705	0.582708	ENSG00000177628/ENSG00000104267/ENSG00000148600/ENSG00000136160	GBA/CA2/CDHR1/EDNRB	4
BP	GO:0042254	ribosome biogenesis	4/135	332/17310	0.260416	0.585113	ENSG00000178694/ENSG00000178896/ENSG00000134419/ENSG00000233927	NSUN3/EXOSC4/RPS15A/RPS28	4
BP	GO:0090130	tissue migration	4/135	332/17310	0.260416	0.585113	ENSG00000241186/ENSG00000086570/ENSG00000181790/ENSG00000140285	TDGF1/FAT2/ADGRB1/FGF7	4
BP	GO:0010038	response to metal ion	4/135	333/17310	0.26213	0.585113	ENSG00000104267/ENSG00000205364/ENSG00000198417/ENSG00000130522	CA2/MT1M/MT1F/JUND	4
BP	GO:0000154	rRNA modification	1/135	39/17310	0.263384	0.585113	ENSG00000178694	NSUN3	1
BP	GO:0002715	regulation of natural killer cell mediated immunity	1/135	39/17310	0.263384	0.585113	ENSG00000185896	LAMP1	1
BP	GO:0007520	myoblast fusion	1/135	39/17310	0.263384	0.585113	ENSG00000181790	ADGRB1	1
BP	GO:0032881	regulation of polysaccharide metabolic process	1/135	39/17310	0.263384	0.585113	ENSG00000132825	PPP1R3D	1
BP	GO:0043628	ncRNA 3'-end processing	1/135	39/17310	0.263384	0.585113	ENSG00000178896	EXOSC4	1
BP	GO:0046638	positive regulation of alpha-beta T cell differentiation	1/135	39/17310	0.263384	0.585113	ENSG00000115085	ZAP70	1
BP	GO:0046676	negative regulation of insulin secretion	1/135	39/17310	0.263384	0.585113	ENSG00000145087	STXBP5L	1
BP	GO:0048016	inositol phosphate-mediated signaling	1/135	39/17310	0.263384	0.585113	ENSG00000172348	RCAN2	1
BP	GO:0097035	regulation of membrane lipid distribution	1/135	39/17310	0.263384	0.585113	ENSG00000085563	ABCB1	1
BP	GO:1905517	macrophage migration	1/135	39/17310	0.263384	0.585113	ENSG00000136160	EDNRB	1
BP	GO:0042113	B cell activation	3/135	229/17310	0.264995	0.58555	ENSG00000115085/ENSG00000115232/ENSG00000154822	ZAP70/ITGA4/PLCL2	3
BP	GO:0060078	regulation of postsynaptic membrane potential	2/135	129/17310	0.266475	0.58555	ENSG00000152578/ENSG00000171189	GRIA4/GRIK1	2
BP	GO:0009141	nucleoside triphosphate metabolic process	4/135	336/17310	0.267285	0.58555	ENSG00000154269/ENSG00000178127/ENSG00000127540/ENSG00000198763	ENPP3/NDUFV2/UQCR11/MT-ND2	4
BP	GO:0034765	regulation of ion transmembrane transport	5/135	446/17310	0.26876	0.58555	ENSG00000174827/ENSG00000085563/ENSG00000130988/ENSG00000165091/ENSG00000188803	PDZK1/ABCB1/RGN/TMC1/SHISA6	5
BP	GO:0000289	nuclear-transcribed mRNA poly(A) tail shortening	1/135	40/17310	0.269142	0.58555	ENSG00000161960	EIF4A1	1
BP	GO:0001659	temperature homeostasis	1/135	40/17310	0.269142	0.58555	ENSG00000136160	EDNRB	1
BP	GO:0009312	oligosaccharide biosynthetic process	1/135	40/17310	0.269142	0.58555	ENSG00000178234	GALNT11	1
BP	GO:0014911	positive regulation of smooth muscle cell migration	1/135	40/17310	0.269142	0.58555	ENSG00000170962	PDGFD	1
BP	GO:0042304	regulation of fatty acid biosynthetic process	1/135	40/17310	0.269142	0.58555	ENSG00000130988	RGN	1
BP	GO:0042551	neuron maturation	1/135	40/17310	0.269142	0.58555	ENSG00000136160	EDNRB	1
BP	GO:0044058	regulation of digestive system process	1/135	40/17310	0.269142	0.58555	ENSG00000025708	TYMP	1
BP	GO:0046461	neutral lipid catabolic process	1/135	40/17310	0.269142	0.58555	ENSG00000164434	FABP7	1
BP	GO:0046464	acylglycerol catabolic process	1/135	40/17310	0.269142	0.58555	ENSG00000164434	FABP7	1
BP	GO:0050434	positive regulation of viral transcription	1/135	40/17310	0.269142	0.58555	ENSG00000105707	HPN	1
BP	GO:0060412	ventricular septum morphogenesis	1/135	40/17310	0.269142	0.58555	ENSG00000164442	CITED2	1
BP	GO:0070169	positive regulation of biomineral tissue development	1/135	40/17310	0.269142	0.58555	ENSG00000114739	ACVR2B	1
BP	GO:0071364	cellular response to epidermal growth factor stimulus	1/135	40/17310	0.269142	0.58555	ENSG00000241186	TDGF1	1
BP	GO:0090184	positive regulation of kidney development	1/135	40/17310	0.269142	0.58555	ENSG00000170962	PDGFD	1
BP	GO:0097028	dendritic cell differentiation	1/135	40/17310	0.269142	0.58555	ENSG00000002933	TMEM176A	1
BP	GO:1900744	regulation of p38MAPK cascade	1/135	40/17310	0.269142	0.58555	ENSG00000099860	GADD45B	1
BP	GO:0070972	protein localization to endoplasmic reticulum	2/135	131/17310	0.272257	0.5908	ENSG00000134419/ENSG00000233927	RPS15A/RPS28	2
BP	GO:0051271	negative regulation of cellular component movement	4/135	339/17310	0.27246	0.5908	ENSG00000171943/ENSG00000164442/ENSG00000130988/ENSG00000181790	SRGAP2C/CITED2/RGN/ADGRB1	4
BP	GO:0019318	hexose metabolic process	3/135	233/17310	0.27343	0.5908	ENSG00000130988/ENSG00000154330/ENSG00000132825	RGN/PGM5/PPP1R3D	3
BP	GO:0006182	cGMP biosynthetic process	1/135	41/17310	0.274855	0.5908	ENSG00000138472	GUCA1C	1
BP	GO:0009112	nucleobase metabolic process	1/135	41/17310	0.274855	0.5908	ENSG00000025708	TYMP	1
BP	GO:0043616	keratinocyte proliferation	1/135	41/17310	0.274855	0.5908	ENSG00000140285	FGF7	1
BP	GO:0045761	regulation of adenylate cyclase activity	1/135	41/17310	0.274855	0.5908	ENSG00000136160	EDNRB	1
BP	GO:0060119	inner ear receptor cell development	1/135	41/17310	0.274855	0.5908	ENSG00000165091	TMC1	1
BP	GO:0072528	pyrimidine-containing compound biosynthetic process	1/135	41/17310	0.274855	0.5908	ENSG00000025708	TYMP	1
BP	GO:0033135	regulation of peptidyl-serine phosphorylation	2/135	132/17310	0.275148	0.5908	ENSG00000154822/ENSG00000107984	PLCL2/DKK1	2
BP	GO:0007596	blood coagulation	4/135	341/17310	0.275919	0.5908	ENSG00000156049/ENSG00000170962/ENSG00000197249/ENSG00000140873	GNA14/PDGFD/SERPINA1/ADAMTS18	4
BP	GO:0046777	protein autophosphorylation	3/135	235/17310	0.277659	0.5908	ENSG00000115085/ENSG00000136235/ENSG00000170962	ZAP70/GPNMB/PDGFD	3
BP	GO:0007586	digestion	2/135	133/17310	0.278038	0.5908	ENSG00000147606/ENSG00000025708	SLC26A7/TYMP	2
BP	GO:0031214	biomineral tissue development	2/135	133/17310	0.278038	0.5908	ENSG00000114739/ENSG00000136235	ACVR2B/GPNMB	2
BP	GO:0031333	negative regulation of protein complex assembly	2/135	133/17310	0.278038	0.5908	ENSG00000177628/ENSG00000107984	GBA/DKK1	2
BP	GO:0051053	negative regulation of DNA metabolic process	2/135	133/17310	0.278038	0.5908	ENSG00000130988/ENSG00000167232	RGN/ZNF91	2
BP	GO:1902107	positive regulation of leukocyte differentiation	2/135	133/17310	0.278038	0.5908	ENSG00000115085/ENSG00000104267	ZAP70/CA2	2
BP	GO:0031668	cellular response to extracellular stimulus	3/135	236/17310	0.279777	0.5908	ENSG00000177628/ENSG00000081803/ENSG00000110195	GBA/CADPS2/FOLR1	3
BP	GO:0014047	glutamate secretion	1/135	42/17310	0.280524	0.5908	ENSG00000132872	SYT4	1
BP	GO:0015872	dopamine transport	1/135	42/17310	0.280524	0.5908	ENSG00000132872	SYT4	1
BP	GO:0021795	cerebral cortex cell migration	1/135	42/17310	0.280524	0.5908	ENSG00000171943	SRGAP2C	1
BP	GO:0030804	positive regulation of cyclic nucleotide biosynthetic process	1/135	42/17310	0.280524	0.5908	ENSG00000138472	GUCA1C	1
BP	GO:0032459	regulation of protein oligomerization	1/135	42/17310	0.280524	0.5908	ENSG00000177628	GBA	1
BP	GO:0033574	response to testosterone	1/135	42/17310	0.280524	0.5908	ENSG00000177628	GBA	1
BP	GO:0042461	photoreceptor cell development	1/135	42/17310	0.280524	0.5908	ENSG00000148600	CDHR1	1
BP	GO:0051489	regulation of filopodium assembly	1/135	42/17310	0.280524	0.5908	ENSG00000171943	SRGAP2C	1
BP	GO:0090382	phagosome maturation	1/135	42/17310	0.280524	0.5908	ENSG00000132718	SYT11	1
BP	GO:1900449	regulation of glutamate receptor signaling pathway	1/135	42/17310	0.280524	0.5908	ENSG00000188803	SHISA6	1
BP	GO:1902017	regulation of cilium assembly	1/135	42/17310	0.280524	0.5908	ENSG00000145536	ADAMTS16	1
BP	GO:0050671	positive regulation of lymphocyte proliferation	2/135	134/17310	0.280927	0.5908	ENSG00000115085/ENSG00000242574	ZAP70/HLA-DMB	2
BP	GO:0061041	regulation of wound healing	2/135	134/17310	0.280927	0.5908	ENSG00000162407/ENSG00000140873	PLPP3/ADAMTS18	2
BP	GO:0030260	entry into host cell	2/135	135/17310	0.283816	0.5908	ENSG00000249853/ENSG00000185896	HS3ST5/LAMP1	2
BP	GO:0031123	RNA 3'-end processing	2/135	135/17310	0.283816	0.5908	ENSG00000178896/ENSG00000160201	EXOSC4/U2AF1	2
BP	GO:0032946	positive regulation of mononuclear cell proliferation	2/135	135/17310	0.283816	0.5908	ENSG00000115085/ENSG00000242574	ZAP70/HLA-DMB	2
BP	GO:0044409	entry into host	2/135	135/17310	0.283816	0.5908	ENSG00000249853/ENSG00000185896	HS3ST5/LAMP1	2
BP	GO:0048565	digestive tract development	2/135	135/17310	0.283816	0.5908	ENSG00000114739/ENSG00000136160	ACVR2B/EDNRB	2
BP	GO:0051806	entry into cell of other organism involved in symbiotic interaction	2/135	135/17310	0.283816	0.5908	ENSG00000249853/ENSG00000185896	HS3ST5/LAMP1	2
BP	GO:0051828	entry into other organism involved in symbiotic interaction	2/135	135/17310	0.283816	0.5908	ENSG00000249853/ENSG00000185896	HS3ST5/LAMP1	2
BP	GO:0050730	regulation of peptidyl-tyrosine phosphorylation	3/135	238/17310	0.284015	0.5908	ENSG00000241186/ENSG00000170962/ENSG00000140285	TDGF1/PDGFD/FGF7	3
BP	GO:0007599	hemostasis	4/135	346/17310	0.2846	0.5908	ENSG00000156049/ENSG00000170962/ENSG00000197249/ENSG00000140873	GNA14/PDGFD/SERPINA1/ADAMTS18	4
BP	GO:0010470	regulation of gastrulation	1/135	43/17310	0.286149	0.5908	ENSG00000107984	DKK1	1
BP	GO:0034105	positive regulation of tissue remodeling	1/135	43/17310	0.286149	0.5908	ENSG00000104267	CA2	1
BP	GO:0035315	hair cell differentiation	1/135	43/17310	0.286149	0.5908	ENSG00000165091	TMC1	1
BP	GO:0042771	intrinsic apoptotic signaling pathway in response to DNA damage by p53 class mediator	1/135	43/17310	0.286149	0.5908	ENSG00000187325	TAF9B	1
BP	GO:0043277	apoptotic cell clearance	1/135	43/17310	0.286149	0.5908	ENSG00000181790	ADGRB1	1
BP	GO:0043300	regulation of leukocyte degranulation	1/135	43/17310	0.286149	0.5908	ENSG00000185896	LAMP1	1
BP	GO:0048483	autonomic nervous system development	1/135	43/17310	0.286149	0.5908	ENSG00000136160	EDNRB	1
BP	GO:0051445	regulation of meiotic cell cycle	1/135	43/17310	0.286149	0.5908	ENSG00000181773	GPR3	1
BP	GO:0061912	selective autophagy	1/135	43/17310	0.286149	0.5908	ENSG00000154153	RETREG1	1
BP	GO:0071548	response to dexamethasone	1/135	43/17310	0.286149	0.5908	ENSG00000177628	GBA	1
BP	GO:1901224	positive regulation of NIK/NF-kappaB signaling	1/135	43/17310	0.286149	0.5908	ENSG00000181634	TNFSF15	1
BP	GO:2000725	regulation of cardiac muscle cell differentiation	1/135	43/17310	0.286149	0.5908	ENSG00000107984	DKK1	1
BP	GO:0001837	epithelial to mesenchymal transition	2/135	136/17310	0.286704	0.5908	ENSG00000105989/ENSG00000105707	WNT2/HPN	2
BP	GO:0006766	vitamin metabolic process	2/135	136/17310	0.286704	0.5908	ENSG00000130988/ENSG00000110195	RGN/FOLR1	2
BP	GO:0015711	organic anion transport	5/135	459/17310	0.288252	0.59341	ENSG00000085563/ENSG00000104267/ENSG00000147606/ENSG00000110195/ENSG00000132872	ABCB1/CA2/SLC26A7/FOLR1/SYT4	5
BP	GO:0030879	mammary gland development	2/135	137/17310	0.28959	0.594181	ENSG00000241186/ENSG00000105989	TDGF1/WNT2	2
BP	GO:0072006	nephron development	2/135	137/17310	0.28959	0.594181	ENSG00000145536/ENSG00000170962	ADAMTS16/PDGFD	2
BP	GO:1903364	positive regulation of cellular protein catabolic process	2/135	137/17310	0.28959	0.594181	ENSG00000177628/ENSG00000130988	GBA/RGN	2
BP	GO:0007611	learning or memory	3/135	241/17310	0.290384	0.594181	ENSG00000106278/ENSG00000107984/ENSG00000132872	PTPRZ1/DKK1/SYT4	3
BP	GO:0045862	positive regulation of proteolysis	4/135	350/17310	0.291574	0.594181	ENSG00000177628/ENSG00000130988/ENSG00000181634/ENSG00000105707	GBA/RGN/TNFSF15/HPN	4
BP	GO:0021517	ventral spinal cord development	1/135	44/17310	0.29173	0.594181	ENSG00000064218	DMRT3	1
BP	GO:0031103	axon regeneration	1/135	44/17310	0.29173	0.594181	ENSG00000110195	FOLR1	1
BP	GO:0048512	circadian behavior	1/135	44/17310	0.29173	0.594181	ENSG00000036672	USP2	1
BP	GO:0051181	cofactor transport	1/135	44/17310	0.29173	0.594181	ENSG00000110195	FOLR1	1
BP	GO:0070849	response to epidermal growth factor	1/135	44/17310	0.29173	0.594181	ENSG00000241186	TDGF1	1
BP	GO:0090278	negative regulation of peptide hormone secretion	1/135	44/17310	0.29173	0.594181	ENSG00000145087	STXBP5L	1
BP	GO:0009267	cellular response to starvation	2/135	138/17310	0.292475	0.595124	ENSG00000177628/ENSG00000081803	GBA/CADPS2	2
BP	GO:0008544	epidermis development	5/135	462/17310	0.292789	0.595187	ENSG00000164379/ENSG00000165091/ENSG00000107984/ENSG00000140285/ENSG00000134762	FOXQ1/TMC1/DKK1/FGF7/DSC3	5
BP	GO:0006402	mRNA catabolic process	4/135	352/17310	0.295071	0.596234	ENSG00000178896/ENSG00000134419/ENSG00000161960/ENSG00000233927	EXOSC4/RPS15A/EIF4A1/RPS28	4
BP	GO:0040013	negative regulation of locomotion	4/135	352/17310	0.295071	0.596234	ENSG00000171943/ENSG00000164442/ENSG00000130988/ENSG00000181790	SRGAP2C/CITED2/RGN/ADGRB1	4
BP	GO:0018210	peptidyl-threonine modification	2/135	139/17310	0.295359	0.596234	ENSG00000178234/ENSG00000130822	GALNT11/PNCK	2
BP	GO:0000381	regulation of alternative mRNA splicing, via spliceosome	1/135	45/17310	0.297268	0.596234	ENSG00000161082	CELF5	1
BP	GO:0007622	rhythmic behavior	1/135	45/17310	0.297268	0.596234	ENSG00000036672	USP2	1
BP	GO:0008347	glial cell migration	1/135	45/17310	0.297268	0.596234	ENSG00000171943	SRGAP2C	1
BP	GO:0031343	positive regulation of cell killing	1/135	45/17310	0.297268	0.596234	ENSG00000185896	LAMP1	1
BP	GO:0032648	regulation of interferon-beta production	1/135	45/17310	0.297268	0.596234	ENSG00000181481	RNF135	1
BP	GO:0045058	T cell selection	1/135	45/17310	0.297268	0.596234	ENSG00000115085	ZAP70	1
BP	GO:0046850	regulation of bone remodeling	1/135	45/17310	0.297268	0.596234	ENSG00000104267	CA2	1
BP	GO:0048066	developmental pigmentation	1/135	45/17310	0.297268	0.596234	ENSG00000136160	EDNRB	1
BP	GO:0055023	positive regulation of cardiac muscle tissue growth	1/135	45/17310	0.297268	0.596234	ENSG00000105989	WNT2	1
BP	GO:0070897	DNA-templated transcriptional preinitiation complex assembly	1/135	45/17310	0.297268	0.596234	ENSG00000187325	TAF9B	1
BP	GO:1901031	regulation of response to reactive oxygen species	1/135	45/17310	0.297268	0.596234	ENSG00000130988	RGN	1
BP	GO:0055076	transition metal ion homeostasis	2/135	140/17310	0.298241	0.597618	ENSG00000205364/ENSG00000198417	MT1M/MT1F	2
BP	GO:0030072	peptide hormone secretion	3/135	245/17310	0.298892	0.598353	ENSG00000091428/ENSG00000114739/ENSG00000145087	RAPGEF4/ACVR2B/STXBP5L	3
BP	GO:0042133	neurotransmitter metabolic process	2/135	141/17310	0.301122	0.600394	ENSG00000115665/ENSG00000130988	SLC5A7/RGN	2
BP	GO:0001974	blood vessel remodeling	1/135	46/17310	0.302763	0.600394	ENSG00000114739	ACVR2B	1
BP	GO:0006911	phagocytosis, engulfment	1/135	46/17310	0.302763	0.600394	ENSG00000181790	ADGRB1	1
BP	GO:0007212	dopamine receptor signaling pathway	1/135	46/17310	0.302763	0.600394	ENSG00000156049	GNA14	1
BP	GO:0010501	RNA secondary structure unwinding	1/135	46/17310	0.302763	0.600394	ENSG00000161960	EIF4A1	1
BP	GO:0034260	negative regulation of GTPase activity	1/135	46/17310	0.302763	0.600394	ENSG00000130988	RGN	1
BP	GO:0038066	p38MAPK cascade	1/135	46/17310	0.302763	0.600394	ENSG00000099860	GADD45B	1
BP	GO:0044003	modification by symbiont of host morphology or physiology	1/135	46/17310	0.302763	0.600394	ENSG00000196911	KPNA5	1
BP	GO:0051353	positive regulation of oxidoreductase activity	1/135	46/17310	0.302763	0.600394	ENSG00000130988	RGN	1
BP	GO:0090102	cochlea development	1/135	46/17310	0.302763	0.600394	ENSG00000105707	HPN	1
BP	GO:0006606	protein import into nucleus	2/135	142/17310	0.304	0.601715	ENSG00000082074/ENSG00000196911	FYB1/KPNA5	2
BP	GO:0070665	positive regulation of leukocyte proliferation	2/135	142/17310	0.304	0.601715	ENSG00000115085/ENSG00000242574	ZAP70/HLA-DMB	2
BP	GO:0016202	regulation of striated muscle tissue development	2/135	143/17310	0.306877	0.604376	ENSG00000105989/ENSG00000107984	WNT2/DKK1	2
BP	GO:0071901	negative regulation of protein serine/threonine kinase activity	2/135	143/17310	0.306877	0.604376	ENSG00000177628/ENSG00000166311	GBA/SMPD1	2
BP	GO:0006213	pyrimidine nucleoside metabolic process	1/135	47/17310	0.308215	0.604376	ENSG00000025708	TYMP	1
BP	GO:0009163	nucleoside biosynthetic process	1/135	47/17310	0.308215	0.604376	ENSG00000025708	TYMP	1
BP	GO:0030809	negative regulation of nucleotide biosynthetic process	1/135	47/17310	0.308215	0.604376	ENSG00000136160	EDNRB	1
BP	GO:0032608	interferon-beta production	1/135	47/17310	0.308215	0.604376	ENSG00000181481	RNF135	1
BP	GO:0034656	nucleobase-containing small molecule catabolic process	1/135	47/17310	0.308215	0.604376	ENSG00000025708	TYMP	1
BP	GO:0044275	cellular carbohydrate catabolic process	1/135	47/17310	0.308215	0.604376	ENSG00000132825	PPP1R3D	1
BP	GO:1900372	negative regulation of purine nucleotide biosynthetic process	1/135	47/17310	0.308215	0.604376	ENSG00000136160	EDNRB	1
BP	GO:1903146	regulation of autophagy of mitochondrion	1/135	47/17310	0.308215	0.604376	ENSG00000177628	GBA	1
BP	GO:1903532	positive regulation of secretion by cell	4/135	360/17310	0.309109	0.605567	ENSG00000145087/ENSG00000081803/ENSG00000185896/ENSG00000132872	STXBP5L/CADPS2/LAMP1/SYT4	4
BP	GO:0008037	cell recognition	2/135	144/17310	0.309751	0.605697	ENSG00000181790/ENSG00000182667	ADGRB1/NTM	2
BP	GO:0044344	cellular response to fibroblast growth factor stimulus	2/135	144/17310	0.309751	0.605697	ENSG00000241186/ENSG00000140285	TDGF1/FGF7	2
BP	GO:0072507	divalent inorganic cation homeostasis	5/135	474/17310	0.311059	0.606324	ENSG00000130988/ENSG00000179104/ENSG00000136160/ENSG00000205364/ENSG00000198417	RGN/TMTC2/EDNRB/MT1M/MT1F	5
BP	GO:0016049	cell growth	5/135	475/17310	0.312589	0.606324	ENSG00000187325/ENSG00000178896/ENSG00000108231/ENSG00000132872/ENSG00000105707	TAF9B/EXOSC4/LGI1/SYT4/HPN	5
BP	GO:1901861	regulation of muscle tissue development	2/135	145/17310	0.312623	0.606324	ENSG00000105989/ENSG00000107984	WNT2/DKK1	2
BP	GO:1903169	regulation of calcium ion transmembrane transport	2/135	145/17310	0.312623	0.606324	ENSG00000130988/ENSG00000165091	RGN/TMC1	2
BP	GO:0006195	purine nucleotide catabolic process	1/135	48/17310	0.313625	0.606324	ENSG00000171408	PDE7B	1
BP	GO:0007528	neuromuscular junction development	1/135	48/17310	0.313625	0.606324	ENSG00000137766	UNC13C	1
BP	GO:0048260	positive regulation of receptor-mediated endocytosis	1/135	48/17310	0.313625	0.606324	ENSG00000118473	SGIP1	1
BP	GO:0050433	regulation of catecholamine secretion	1/135	48/17310	0.313625	0.606324	ENSG00000132872	SYT4	1
BP	GO:0060324	face development	1/135	48/17310	0.313625	0.606324	ENSG00000107984	DKK1	1
BP	GO:0060711	labyrinthine layer development	1/135	48/17310	0.313625	0.606324	ENSG00000105989	WNT2	1
BP	GO:0099601	regulation of neurotransmitter receptor activity	1/135	48/17310	0.313625	0.606324	ENSG00000188803	SHISA6	1
BP	GO:2000401	regulation of lymphocyte migration	1/135	48/17310	0.313625	0.606324	ENSG00000115232	ITGA4	1
BP	GO:0061025	membrane fusion	3/135	252/17310	0.313815	0.606324	ENSG00000132718/ENSG00000132872/ENSG00000183186	SYT11/SYT4/C2CD4C	3
BP	GO:0002694	regulation of leukocyte activation	5/135	476/17310	0.31412	0.606359	ENSG00000115085/ENSG00000198502/ENSG00000242574/ENSG00000136235/ENSG00000185896	ZAP70/HLA-DRB5/HLA-DMB/GPNMB/LAMP1	5
BP	GO:0007605	sensory perception of sound	2/135	146/17310	0.315493	0.60845	ENSG00000165091/ENSG00000105707	TMC1/HPN	2
BP	GO:0048634	regulation of muscle organ development	2/135	147/17310	0.318359	0.610171	ENSG00000105989/ENSG00000107984	WNT2/DKK1	2
BP	GO:0055123	digestive system development	2/135	147/17310	0.318359	0.610171	ENSG00000114739/ENSG00000136160	ACVR2B/EDNRB	2
BP	GO:0006418	tRNA aminoacylation for protein translation	1/135	49/17310	0.318993	0.610171	ENSG00000162396	PARS2	1
BP	GO:0010171	body morphogenesis	1/135	49/17310	0.318993	0.610171	ENSG00000107984	DKK1	1
BP	GO:0032480	negative regulation of type I interferon production	1/135	49/17310	0.318993	0.610171	ENSG00000181481	RNF135	1
BP	GO:0045806	negative regulation of endocytosis	1/135	49/17310	0.318993	0.610171	ENSG00000132718	SYT11	1
BP	GO:0051452	intracellular pH reduction	1/135	49/17310	0.318993	0.610171	ENSG00000104267	CA2	1
BP	GO:0060421	positive regulation of heart growth	1/135	49/17310	0.318993	0.610171	ENSG00000105989	WNT2	1
BP	GO:1901659	glycosyl compound biosynthetic process	1/135	49/17310	0.318993	0.610171	ENSG00000025708	TYMP	1
BP	GO:0072593	reactive oxygen species metabolic process	3/135	255/17310	0.320218	0.611958	ENSG00000130988/ENSG00000181790/ENSG00000198763	RGN/ADGRB1/MT-ND2	3
BP	GO:0016331	morphogenesis of embryonic epithelium	2/135	148/17310	0.321224	0.612889	ENSG00000105989/ENSG00000110195	WNT2/FOLR1	2
BP	GO:0021700	developmental maturation	3/135	256/17310	0.322352	0.612889	ENSG00000136160/ENSG00000137766/ENSG00000132872	EDNRB/UNC13C/SYT4	3
BP	GO:1901657	glycosyl compound metabolic process	2/135	149/17310	0.324085	0.612889	ENSG00000177628/ENSG00000025708	GBA/TYMP	2
BP	GO:0032890	regulation of organic acid transport	1/135	50/17310	0.324319	0.612889	ENSG00000132872	SYT4	1
BP	GO:0034113	heterotypic cell-cell adhesion	1/135	50/17310	0.324319	0.612889	ENSG00000115232	ITGA4	1
BP	GO:0035272	exocrine system development	1/135	50/17310	0.324319	0.612889	ENSG00000140285	FGF7	1
BP	GO:0045851	pH reduction	1/135	50/17310	0.324319	0.612889	ENSG00000104267	CA2	1
BP	GO:0046635	positive regulation of alpha-beta T cell activation	1/135	50/17310	0.324319	0.612889	ENSG00000115085	ZAP70	1
BP	GO:0048546	digestive tract morphogenesis	1/135	50/17310	0.324319	0.612889	ENSG00000114739	ACVR2B	1
BP	GO:0055078	sodium ion homeostasis	1/135	50/17310	0.324319	0.612889	ENSG00000136160	EDNRB	1
BP	GO:0070830	bicellular tight junction assembly	1/135	50/17310	0.324319	0.612889	ENSG00000165215	CLDN3	1
BP	GO:2000351	regulation of endothelial cell apoptotic process	1/135	50/17310	0.324319	0.612889	ENSG00000174807	CD248	1
BP	GO:1902105	regulation of leukocyte differentiation	3/135	257/17310	0.324488	0.612889	ENSG00000115085/ENSG00000002933/ENSG00000104267	ZAP70/TMEM176A/CA2	3
BP	GO:0002521	leukocyte differentiation	5/135	484/17310	0.326407	0.613565	ENSG00000115085/ENSG00000115232/ENSG00000154822/ENSG00000002933/ENSG00000104267	ZAP70/ITGA4/PLCL2/TMEM176A/CA2	5
BP	GO:0019933	cAMP-mediated signaling	2/135	150/17310	0.326943	0.613565	ENSG00000181773/ENSG00000091428	GPR3/RAPGEF4	2
BP	GO:0035051	cardiocyte differentiation	2/135	150/17310	0.326943	0.613565	ENSG00000110195/ENSG00000107984	FOLR1/DKK1	2
BP	GO:0045165	cell fate commitment	3/135	259/17310	0.328758	0.613565	ENSG00000105989/ENSG00000064218/ENSG00000107984	WNT2/DMRT3/DKK1	3
BP	GO:0050768	negative regulation of neurogenesis	3/135	259/17310	0.328758	0.613565	ENSG00000171943/ENSG00000136160/ENSG00000132872	SRGAP2C/EDNRB/SYT4	3
BP	GO:0002763	positive regulation of myeloid leukocyte differentiation	1/135	51/17310	0.329604	0.613565	ENSG00000104267	CA2	1
BP	GO:0009948	anterior/posterior axis specification	1/135	51/17310	0.329604	0.613565	ENSG00000241186	TDGF1	1
BP	GO:0021515	cell differentiation in spinal cord	1/135	51/17310	0.329604	0.613565	ENSG00000064218	DMRT3	1
BP	GO:0030195	negative regulation of blood coagulation	1/135	51/17310	0.329604	0.613565	ENSG00000140873	ADAMTS18	1
BP	GO:0030514	negative regulation of BMP signaling pathway	1/135	51/17310	0.329604	0.613565	ENSG00000107984	DKK1	1
BP	GO:0031638	zymogen activation	1/135	51/17310	0.329604	0.613565	ENSG00000105707	HPN	1
BP	GO:0036092	phosphatidylinositol-3-phosphate biosynthetic process	1/135	51/17310	0.329604	0.613565	ENSG00000140285	FGF7	1
BP	GO:0042220	response to cocaine	1/135	51/17310	0.329604	0.613565	ENSG00000166311	SMPD1	1
BP	GO:0050432	catecholamine secretion	1/135	51/17310	0.329604	0.613565	ENSG00000132872	SYT4	1
BP	GO:1900047	negative regulation of hemostasis	1/135	51/17310	0.329604	0.613565	ENSG00000140873	ADAMTS18	1
BP	GO:0032874	positive regulation of stress-activated MAPK cascade	2/135	151/17310	0.329798	0.613565	ENSG00000107984/ENSG00000099860	DKK1/GADD45B	2
BP	GO:0071774	response to fibroblast growth factor	2/135	151/17310	0.329798	0.613565	ENSG00000241186/ENSG00000140285	TDGF1/FGF7	2
BP	GO:0001503	ossification	4/135	373/17310	0.33206	0.616692	ENSG00000114739/ENSG00000136235/ENSG00000107984/ENSG00000130522	ACVR2B/GPNMB/DKK1/JUND	4
BP	GO:0035821	modification of morphology or physiology of other organism	2/135	152/17310	0.33265	0.616692	ENSG00000196911/ENSG00000105707	KPNA5/HPN	2
BP	GO:0070304	positive regulation of stress-activated protein kinase signaling cascade	2/135	152/17310	0.33265	0.616692	ENSG00000107984/ENSG00000099860	DKK1/GADD45B	2
BP	GO:0090288	negative regulation of cellular response to growth factor stimulus	2/135	152/17310	0.33265	0.616692	ENSG00000242265/ENSG00000107984	PEG10/DKK1	2
BP	GO:0000768	syncytium formation by plasma membrane fusion	1/135	52/17310	0.334847	0.617084	ENSG00000181790	ADGRB1	1
BP	GO:0032515	negative regulation of phosphoprotein phosphatase activity	1/135	52/17310	0.334847	0.617084	ENSG00000130988	RGN	1
BP	GO:0043039	tRNA aminoacylation	1/135	52/17310	0.334847	0.617084	ENSG00000162396	PARS2	1
BP	GO:0048008	platelet-derived growth factor receptor signaling pathway	1/135	52/17310	0.334847	0.617084	ENSG00000170962	PDGFD	1
BP	GO:0048641	regulation of skeletal muscle tissue development	1/135	52/17310	0.334847	0.617084	ENSG00000107984	DKK1	1
BP	GO:1903428	positive regulation of reactive oxygen species biosynthetic process	1/135	52/17310	0.334847	0.617084	ENSG00000181790	ADGRB1	1
BP	GO:0044262	cellular carbohydrate metabolic process	3/135	262/17310	0.335163	0.617084	ENSG00000130988/ENSG00000154330/ENSG00000132825	RGN/PGM5/PPP1R3D	3
BP	GO:0007416	synapse assembly	2/135	153/17310	0.335499	0.617084	ENSG00000197479/ENSG00000181790	PCDHB11/ADGRB1	2
BP	GO:0048754	branching morphogenesis of an epithelial tube	2/135	153/17310	0.335499	0.617084	ENSG00000145536/ENSG00000105989	ADAMTS16/WNT2	2
BP	GO:1900371	regulation of purine nucleotide biosynthetic process	2/135	154/17310	0.338344	0.619504	ENSG00000138472/ENSG00000136160	GUCA1C/EDNRB	2
BP	GO:0006949	syncytium formation	1/135	53/17310	0.340051	0.619504	ENSG00000181790	ADGRB1	1
BP	GO:0019320	hexose catabolic process	1/135	53/17310	0.340051	0.619504	ENSG00000154330	PGM5	1
BP	GO:0030490	maturation of SSU-rRNA	1/135	53/17310	0.340051	0.619504	ENSG00000233927	RPS28	1
BP	GO:0032781	positive regulation of ATPase activity	1/135	53/17310	0.340051	0.619504	ENSG00000130988	RGN	1
BP	GO:0038083	peptidyl-tyrosine autophosphorylation	1/135	53/17310	0.340051	0.619504	ENSG00000115085	ZAP70	1
BP	GO:0043038	amino acid activation	1/135	53/17310	0.340051	0.619504	ENSG00000162396	PARS2	1
BP	GO:0046068	cGMP metabolic process	1/135	53/17310	0.340051	0.619504	ENSG00000138472	GUCA1C	1
BP	GO:0046637	regulation of alpha-beta T cell differentiation	1/135	53/17310	0.340051	0.619504	ENSG00000115085	ZAP70	1
BP	GO:0050853	B cell receptor signaling pathway	1/135	53/17310	0.340051	0.619504	ENSG00000154822	PLCL2	1
BP	GO:0098900	regulation of action potential	1/135	53/17310	0.340051	0.619504	ENSG00000177628	GBA	1
BP	GO:0030808	regulation of nucleotide biosynthetic process	2/135	155/17310	0.341185	0.621034	ENSG00000138472/ENSG00000136160	GUCA1C/EDNRB	2
BP	GO:0002526	acute inflammatory response	2/135	156/17310	0.344023	0.622448	ENSG00000136160/ENSG00000197249	EDNRB/SERPINA1	2
BP	GO:0018108	peptidyl-tyrosine phosphorylation	4/135	380/17310	0.344461	0.622448	ENSG00000115085/ENSG00000241186/ENSG00000170962/ENSG00000140285	ZAP70/TDGF1/PDGFD/FGF7	4
BP	GO:0002757	immune response-activating signal transduction	5/135	496/17310	0.344934	0.622448	ENSG00000115085/ENSG00000154822/ENSG00000082074/ENSG00000165810/ENSG00000198502	ZAP70/PLCL2/FYB1/BTNL9/HLA-DRB5	5
BP	GO:0010676	positive regulation of cellular carbohydrate metabolic process	1/135	54/17310	0.345213	0.622448	ENSG00000130988	RGN	1
BP	GO:0022029	telencephalon cell migration	1/135	54/17310	0.345213	0.622448	ENSG00000171943	SRGAP2C	1
BP	GO:0034394	protein localization to cell surface	1/135	54/17310	0.345213	0.622448	ENSG00000140285	FGF7	1
BP	GO:0045843	negative regulation of striated muscle tissue development	1/135	54/17310	0.345213	0.622448	ENSG00000107984	DKK1	1
BP	GO:0050854	regulation of antigen receptor-mediated signaling pathway	1/135	54/17310	0.345213	0.622448	ENSG00000154822	PLCL2	1
BP	GO:0060043	regulation of cardiac muscle cell proliferation	1/135	54/17310	0.345213	0.622448	ENSG00000105989	WNT2	1
BP	GO:0090183	regulation of kidney development	1/135	54/17310	0.345213	0.622448	ENSG00000170962	PDGFD	1
BP	GO:0090303	positive regulation of wound healing	1/135	54/17310	0.345213	0.622448	ENSG00000162407	PLPP3	1
BP	GO:0003205	cardiac chamber development	2/135	158/17310	0.349687	0.623148	ENSG00000164442/ENSG00000105989	CITED2/WNT2	2
BP	GO:0030168	platelet activation	2/135	158/17310	0.349687	0.623148	ENSG00000156049/ENSG00000140873	GNA14/ADAMTS18	2
BP	GO:0050680	negative regulation of epithelial cell proliferation	2/135	158/17310	0.349687	0.623148	ENSG00000130988/ENSG00000105707	RGN/HPN	2
BP	GO:0051100	negative regulation of binding	2/135	158/17310	0.349687	0.623148	ENSG00000115232/ENSG00000107984	ITGA4/DKK1	2
BP	GO:0120032	regulation of plasma membrane bounded cell projection assembly	2/135	158/17310	0.349687	0.623148	ENSG00000171943/ENSG00000145536	SRGAP2C/ADAMTS16	2
BP	GO:0018212	peptidyl-tyrosine modification	4/135	383/17310	0.349782	0.623148	ENSG00000115085/ENSG00000241186/ENSG00000170962/ENSG00000140285	ZAP70/TDGF1/PDGFD/FGF7	4
BP	GO:0030801	positive regulation of cyclic nucleotide metabolic process	1/135	55/17310	0.350336	0.623148	ENSG00000138472	GUCA1C	1
BP	GO:0031102	neuron projection regeneration	1/135	55/17310	0.350336	0.623148	ENSG00000110195	FOLR1	1
BP	GO:0032922	circadian regulation of gene expression	1/135	55/17310	0.350336	0.623148	ENSG00000036672	USP2	1
BP	GO:0042130	negative regulation of T cell proliferation	1/135	55/17310	0.350336	0.623148	ENSG00000136235	GPNMB	1
BP	GO:0048635	negative regulation of muscle organ development	1/135	55/17310	0.350336	0.623148	ENSG00000107984	DKK1	1
BP	GO:0051148	negative regulation of muscle cell differentiation	1/135	55/17310	0.350336	0.623148	ENSG00000107984	DKK1	1
BP	GO:0070527	platelet aggregation	1/135	55/17310	0.350336	0.623148	ENSG00000140873	ADAMTS18	1
BP	GO:0072523	purine-containing compound catabolic process	1/135	55/17310	0.350336	0.623148	ENSG00000171408	PDE7B	1
BP	GO:0099024	plasma membrane invagination	1/135	55/17310	0.350336	0.623148	ENSG00000181790	ADGRB1	1
BP	GO:2000378	negative regulation of reactive oxygen species metabolic process	1/135	55/17310	0.350336	0.623148	ENSG00000130988	RGN	1
BP	GO:0006497	protein lipidation	2/135	159/17310	0.352513	0.625436	ENSG00000177628/ENSG00000182667	GBA/NTM	2
BP	GO:0022408	negative regulation of cell-cell adhesion	2/135	159/17310	0.352513	0.625436	ENSG00000136235/ENSG00000140873	GPNMB/ADAMTS18	2
BP	GO:0051302	regulation of cell division	2/135	159/17310	0.352513	0.625436	ENSG00000170962/ENSG00000140285	PDGFD/FGF7	2
BP	GO:0006401	RNA catabolic process	4/135	385/17310	0.353329	0.626356	ENSG00000178896/ENSG00000134419/ENSG00000161960/ENSG00000233927	EXOSC4/RPS15A/EIF4A1/RPS28	4
BP	GO:0046661	male sex differentiation	2/135	160/17310	0.355335	0.62637	ENSG00000164442/ENSG00000064218	CITED2/DMRT3	2
BP	GO:0060491	regulation of cell projection assembly	2/135	160/17310	0.355335	0.62637	ENSG00000171943/ENSG00000145536	SRGAP2C/ADAMTS16	2
BP	GO:0000186	activation of MAPKK activity	1/135	56/17310	0.355419	0.62637	ENSG00000099860	GADD45B	1
BP	GO:0035308	negative regulation of protein dephosphorylation	1/135	56/17310	0.355419	0.62637	ENSG00000130988	RGN	1
BP	GO:0060113	inner ear receptor cell differentiation	1/135	56/17310	0.355419	0.62637	ENSG00000165091	TMC1	1
BP	GO:0060563	neuroepithelial cell differentiation	1/135	56/17310	0.355419	0.62637	ENSG00000165091	TMC1	1
BP	GO:1901862	negative regulation of muscle tissue development	1/135	56/17310	0.355419	0.62637	ENSG00000107984	DKK1	1
BP	GO:1903034	regulation of response to wounding	2/135	161/17310	0.358152	0.628778	ENSG00000162407/ENSG00000140873	PLPP3/ADAMTS18	2
BP	GO:0043900	regulation of multi-organism process	4/135	389/17310	0.360425	0.628778	ENSG00000132718/ENSG00000249853/ENSG00000136160/ENSG00000105707	SYT11/HS3ST5/EDNRB/HPN	4
BP	GO:0000380	alternative mRNA splicing, via spliceosome	1/135	57/17310	0.360462	0.628778	ENSG00000161082	CELF5	1
BP	GO:0006749	glutathione metabolic process	1/135	57/17310	0.360462	0.628778	ENSG00000168765	GSTM4	1
BP	GO:0009066	aspartate family amino acid metabolic process	1/135	57/17310	0.360462	0.628778	ENSG00000166183	ASPG	1
BP	GO:0021885	forebrain cell migration	1/135	57/17310	0.360462	0.628778	ENSG00000171943	SRGAP2C	1
BP	GO:0045428	regulation of nitric oxide biosynthetic process	1/135	57/17310	0.360462	0.628778	ENSG00000130988	RGN	1
BP	GO:0045453	bone resorption	1/135	57/17310	0.360462	0.628778	ENSG00000104267	CA2	1
BP	GO:0046173	polyol biosynthetic process	1/135	57/17310	0.360462	0.628778	ENSG00000177628	GBA	1
BP	GO:0046503	glycerolipid catabolic process	1/135	57/17310	0.360462	0.628778	ENSG00000164434	FABP7	1
BP	GO:0072577	endothelial cell apoptotic process	1/135	57/17310	0.360462	0.628778	ENSG00000174807	CD248	1
BP	GO:1900543	negative regulation of purine nucleotide metabolic process	1/135	57/17310	0.360462	0.628778	ENSG00000136160	EDNRB	1
BP	GO:0034614	cellular response to reactive oxygen species	2/135	162/17310	0.360965	0.628778	ENSG00000130988/ENSG00000170962	RGN/PDGFD	2
BP	GO:0050954	sensory perception of mechanical stimulus	2/135	162/17310	0.360965	0.628778	ENSG00000165091/ENSG00000105707	TMC1/HPN	2
BP	GO:0051170	import into nucleus	2/135	163/17310	0.363774	0.628817	ENSG00000082074/ENSG00000196911	FYB1/KPNA5	2
BP	GO:1905475	regulation of protein localization to membrane	2/135	163/17310	0.363774	0.628817	ENSG00000174827/ENSG00000188803	PDZK1/SHISA6	2
BP	GO:0005996	monosaccharide metabolic process	3/135	276/17310	0.364997	0.628817	ENSG00000130988/ENSG00000154330/ENSG00000132825	RGN/PGM5/PPP1R3D	3
BP	GO:0001910	regulation of leukocyte mediated cytotoxicity	1/135	58/17310	0.365466	0.628817	ENSG00000185896	LAMP1	1
BP	GO:0007602	phototransduction	1/135	58/17310	0.365466	0.628817	ENSG00000138472	GUCA1C	1
BP	GO:0009584	detection of visible light	1/135	58/17310	0.365466	0.628817	ENSG00000138472	GUCA1C	1
BP	GO:0030817	regulation of cAMP biosynthetic process	1/135	58/17310	0.365466	0.628817	ENSG00000136160	EDNRB	1
BP	GO:0034308	primary alcohol metabolic process	1/135	58/17310	0.365466	0.628817	ENSG00000196616	ADH1B	1
BP	GO:0042267	natural killer cell mediated cytotoxicity	1/135	58/17310	0.365466	0.628817	ENSG00000185896	LAMP1	1
BP	GO:0045980	negative regulation of nucleotide metabolic process	1/135	58/17310	0.365466	0.628817	ENSG00000136160	EDNRB	1
BP	GO:0046530	photoreceptor cell differentiation	1/135	58/17310	0.365466	0.628817	ENSG00000148600	CDHR1	1
BP	GO:0055025	positive regulation of cardiac muscle tissue development	1/135	58/17310	0.365466	0.628817	ENSG00000105989	WNT2	1
BP	GO:0075733	intracellular transport of virus	1/135	58/17310	0.365466	0.628817	ENSG00000196911	KPNA5	1
BP	GO:0099175	regulation of postsynapse organization	1/135	58/17310	0.365466	0.628817	ENSG00000188803	SHISA6	1
BP	GO:1905207	regulation of cardiocyte differentiation	1/135	58/17310	0.365466	0.628817	ENSG00000107984	DKK1	1
BP	GO:0042158	lipoprotein biosynthetic process	2/135	164/17310	0.366578	0.630215	ENSG00000177628/ENSG00000182667	GBA/NTM	2
BP	GO:0009410	response to xenobiotic stimulus	3/135	277/17310	0.367122	0.630636	ENSG00000168765/ENSG00000177628/ENSG00000166311	GSTM4/GBA/SMPD1	3
BP	GO:0050890	cognition	3/135	278/17310	0.369246	0.632708	ENSG00000106278/ENSG00000107984/ENSG00000132872	PTPRZ1/DKK1/SYT4	3
BP	GO:0051961	negative regulation of nervous system development	3/135	278/17310	0.369246	0.632708	ENSG00000171943/ENSG00000136160/ENSG00000132872	SRGAP2C/EDNRB/SYT4	3
BP	GO:0001658	branching involved in ureteric bud morphogenesis	1/135	59/17310	0.370432	0.632708	ENSG00000145536	ADAMTS16	1
BP	GO:0002066	columnar/cuboidal epithelial cell development	1/135	59/17310	0.370432	0.632708	ENSG00000165091	TMC1	1
BP	GO:0043297	apical junction assembly	1/135	59/17310	0.370432	0.632708	ENSG00000165215	CLDN3	1
BP	GO:0050710	negative regulation of cytokine secretion	1/135	59/17310	0.370432	0.632708	ENSG00000132718	SYT11	1
BP	GO:0097755	positive regulation of blood vessel diameter	1/135	59/17310	0.370432	0.632708	ENSG00000136160	EDNRB	1
BP	GO:0007517	muscle organ development	4/135	396/17310	0.37284	0.636305	ENSG00000105989/ENSG00000181790/ENSG00000036672/ENSG00000107984	WNT2/ADGRB1/USP2/DKK1	4
BP	GO:0046034	ATP metabolic process	3/135	280/17310	0.37349	0.636478	ENSG00000178127/ENSG00000127540/ENSG00000198763	NDUFV2/UQCR11/MT-ND2	3
BP	GO:0071346	cellular response to interferon-gamma	2/135	167/17310	0.374962	0.636478	ENSG00000241186/ENSG00000198502	TDGF1/HLA-DRB5	2
BP	GO:0015800	acidic amino acid transport	1/135	60/17310	0.375359	0.636478	ENSG00000132872	SYT4	1
BP	GO:0042255	ribosome assembly	1/135	60/17310	0.375359	0.636478	ENSG00000233927	RPS28	1
BP	GO:0043966	histone H3 acetylation	1/135	60/17310	0.375359	0.636478	ENSG00000187325	TAF9B	1
BP	GO:0046847	filopodium assembly	1/135	60/17310	0.375359	0.636478	ENSG00000171943	SRGAP2C	1
BP	GO:0071277	cellular response to calcium ion	1/135	60/17310	0.375359	0.636478	ENSG00000130522	JUND	1
BP	GO:1901222	regulation of NIK/NF-kappaB signaling	1/135	60/17310	0.375359	0.636478	ENSG00000181634	TNFSF15	1
BP	GO:0062013	positive regulation of small molecule metabolic process	2/135	168/17310	0.377746	0.639065	ENSG00000138472/ENSG00000130988	GUCA1C/RGN	2
BP	GO:0001947	heart looping	1/135	61/17310	0.380247	0.639065	ENSG00000110195	FOLR1	1
BP	GO:0010830	regulation of myotube differentiation	1/135	61/17310	0.380247	0.639065	ENSG00000181790	ADGRB1	1
BP	GO:0030166	proteoglycan biosynthetic process	1/135	61/17310	0.380247	0.639065	ENSG00000249853	HS3ST5	1
BP	GO:0031670	cellular response to nutrient	1/135	61/17310	0.380247	0.639065	ENSG00000110195	FOLR1	1
BP	GO:0032835	glomerulus development	1/135	61/17310	0.380247	0.639065	ENSG00000170962	PDGFD	1
BP	GO:0042490	mechanoreceptor differentiation	1/135	61/17310	0.380247	0.639065	ENSG00000165091	TMC1	1
BP	GO:0046622	positive regulation of organ growth	1/135	61/17310	0.380247	0.639065	ENSG00000105989	WNT2	1
BP	GO:0046794	transport of virus	1/135	61/17310	0.380247	0.639065	ENSG00000196911	KPNA5	1
BP	GO:0060393	regulation of pathway-restricted SMAD protein phosphorylation	1/135	61/17310	0.380247	0.639065	ENSG00000107984	DKK1	1
BP	GO:0046328	regulation of JNK cascade	2/135	169/17310	0.380526	0.639065	ENSG00000107984/ENSG00000099860	DKK1/GADD45B	2
BP	GO:0051147	regulation of muscle cell differentiation	2/135	169/17310	0.380526	0.639065	ENSG00000181790/ENSG00000107984	ADGRB1/DKK1	2
BP	GO:0090305	nucleic acid phosphodiester bond hydrolysis	3/135	284/17310	0.381962	0.640965	ENSG00000154269/ENSG00000178896/ENSG00000149289	ENPP3/EXOSC4/ZC3H12C	3
BP	GO:1903708	positive regulation of hemopoiesis	2/135	170/17310	0.383301	0.6427	ENSG00000115085/ENSG00000104267	ZAP70/CA2	2
BP	GO:0002228	natural killer cell mediated immunity	1/135	62/17310	0.385098	0.643756	ENSG00000185896	LAMP1	1
BP	GO:0016266	O-glycan processing	1/135	62/17310	0.385098	0.643756	ENSG00000178234	GALNT11	1
BP	GO:0002478	antigen processing and presentation of exogenous peptide antigen	2/135	171/17310	0.38607	0.643756	ENSG00000198502/ENSG00000242574	HLA-DRB5/HLA-DMB	2
BP	GO:0010921	regulation of phosphatase activity	2/135	171/17310	0.38607	0.643756	ENSG00000172348/ENSG00000130988	RCAN2/RGN	2
BP	GO:0030177	positive regulation of Wnt signaling pathway	2/135	171/17310	0.38607	0.643756	ENSG00000105989/ENSG00000107984	WNT2/DKK1	2
BP	GO:0140056	organelle localization by membrane tethering	2/135	171/17310	0.38607	0.643756	ENSG00000152932/ENSG00000137766	RAB3C/UNC13C	2
BP	GO:2000377	regulation of reactive oxygen species metabolic process	2/135	171/17310	0.38607	0.643756	ENSG00000130988/ENSG00000181790	RGN/ADGRB1	2
BP	GO:0071356	cellular response to tumor necrosis factor	3/135	287/17310	0.3883	0.645348	ENSG00000177628/ENSG00000241186/ENSG00000181634	GBA/TDGF1/TNFSF15	3
BP	GO:0090090	negative regulation of canonical Wnt signaling pathway	2/135	172/17310	0.388834	0.645348	ENSG00000107984/ENSG00000188803	DKK1/SHISA6	2
BP	GO:0046365	monosaccharide catabolic process	1/135	63/17310	0.38991	0.645348	ENSG00000154330	PGM5	1
BP	GO:0046782	regulation of viral transcription	1/135	63/17310	0.38991	0.645348	ENSG00000105707	HPN	1
BP	GO:0071230	cellular response to amino acid stimulus	1/135	63/17310	0.38991	0.645348	ENSG00000170962	PDGFD	1
BP	GO:0043409	negative regulation of MAPK cascade	2/135	173/17310	0.391592	0.645348	ENSG00000177628/ENSG00000166311	GBA/SMPD1	2
BP	GO:0050796	regulation of insulin secretion	2/135	173/17310	0.391592	0.645348	ENSG00000091428/ENSG00000145087	RAPGEF4/STXBP5L	2
BP	GO:0050866	negative regulation of cell activation	2/135	173/17310	0.391592	0.645348	ENSG00000136235/ENSG00000140873	GPNMB/ADAMTS18	2
BP	GO:0043547	positive regulation of GTPase activity	4/135	407/17310	0.392314	0.645348	ENSG00000171943/ENSG00000145087/ENSG00000091844/ENSG00000130988	SRGAP2C/STXBP5L/RGS17/RGN	4
BP	GO:0050900	leukocyte migration	4/135	408/17310	0.394081	0.645348	ENSG00000115085/ENSG00000115232/ENSG00000170962/ENSG00000136160	ZAP70/ITGA4/PDGFD/EDNRB	4
BP	GO:0002685	regulation of leukocyte migration	2/135	174/17310	0.394346	0.645348	ENSG00000115232/ENSG00000170962	ITGA4/PDGFD	2
BP	GO:0002699	positive regulation of immune effector process	2/135	174/17310	0.394346	0.645348	ENSG00000242574/ENSG00000185896	HLA-DMB/LAMP1	2
BP	GO:0043902	positive regulation of multi-organism process	2/135	174/17310	0.394346	0.645348	ENSG00000136160/ENSG00000105707	EDNRB/HPN	2
BP	GO:1901292	nucleoside phosphate catabolic process	2/135	174/17310	0.394346	0.645348	ENSG00000154269/ENSG00000171408	ENPP3/PDE7B	2
BP	GO:1903311	regulation of mRNA metabolic process	3/135	290/17310	0.394623	0.645348	ENSG00000112232/ENSG00000178896/ENSG00000161082	KHDRBS2/EXOSC4/CELF5	3
BP	GO:0007588	excretion	1/135	64/17310	0.394686	0.645348	ENSG00000136160	EDNRB	1
BP	GO:0009880	embryonic pattern specification	1/135	64/17310	0.394686	0.645348	ENSG00000241186	TDGF1	1
BP	GO:0046888	negative regulation of hormone secretion	1/135	64/17310	0.394686	0.645348	ENSG00000145087	STXBP5L	1
BP	GO:0046889	positive regulation of lipid biosynthetic process	1/135	64/17310	0.394686	0.645348	ENSG00000130988	RGN	1
BP	GO:0050891	multicellular organismal water homeostasis	1/135	64/17310	0.394686	0.645348	ENSG00000177628	GBA	1
BP	GO:0051937	catecholamine transport	1/135	64/17310	0.394686	0.645348	ENSG00000132872	SYT4	1
BP	GO:0060038	cardiac muscle cell proliferation	1/135	64/17310	0.394686	0.645348	ENSG00000105989	WNT2	1
BP	GO:0060389	pathway-restricted SMAD protein phosphorylation	1/135	64/17310	0.394686	0.645348	ENSG00000107984	DKK1	1
BP	GO:0060675	ureteric bud morphogenesis	1/135	64/17310	0.394686	0.645348	ENSG00000145536	ADAMTS16	1
BP	GO:1903036	positive regulation of response to wounding	1/135	64/17310	0.394686	0.645348	ENSG00000162407	PLPP3	1
BP	GO:0016579	protein deubiquitination	3/135	291/17310	0.396727	0.648182	ENSG00000187325/ENSG00000036672/ENSG00000181481	TAF9B/USP2/RNF135	3
BP	GO:0097529	myeloid leukocyte migration	2/135	175/17310	0.397093	0.648277	ENSG00000170962/ENSG00000136160	PDGFD/EDNRB	2
BP	GO:0031397	negative regulation of protein ubiquitination	1/135	65/17310	0.399424	0.649732	ENSG00000181790	ADGRB1	1
BP	GO:0033077	T cell differentiation in thymus	1/135	65/17310	0.399424	0.649732	ENSG00000115085	ZAP70	1
BP	GO:0072171	mesonephric tubule morphogenesis	1/135	65/17310	0.399424	0.649732	ENSG00000145536	ADAMTS16	1
BP	GO:1904427	positive regulation of calcium ion transmembrane transport	1/135	65/17310	0.399424	0.649732	ENSG00000130988	RGN	1
BP	GO:0006109	regulation of carbohydrate metabolic process	2/135	176/17310	0.399835	0.649732	ENSG00000130988/ENSG00000132825	RGN/PPP1R3D	2
BP	GO:0042594	response to starvation	2/135	176/17310	0.399835	0.649732	ENSG00000177628/ENSG00000081803	GBA/CADPS2	2
BP	GO:0048639	positive regulation of developmental growth	2/135	177/17310	0.402571	0.652175	ENSG00000105989/ENSG00000132872	WNT2/SYT4	2
BP	GO:0001756	somitogenesis	1/135	66/17310	0.404126	0.652175	ENSG00000107984	DKK1	1
BP	GO:0001895	retina homeostasis	1/135	66/17310	0.404126	0.652175	ENSG00000148600	CDHR1	1
BP	GO:0002312	B cell activation involved in immune response	1/135	66/17310	0.404126	0.652175	ENSG00000154822	PLCL2	1
BP	GO:0006801	superoxide metabolic process	1/135	66/17310	0.404126	0.652175	ENSG00000130988	RGN	1
BP	GO:0015914	phospholipid transport	1/135	66/17310	0.404126	0.652175	ENSG00000085563	ABCB1	1
BP	GO:0050795	regulation of behavior	1/135	66/17310	0.404126	0.652175	ENSG00000118473	SGIP1	1
BP	GO:0051145	smooth muscle cell differentiation	1/135	66/17310	0.404126	0.652175	ENSG00000136160	EDNRB	1
BP	GO:0061371	determination of heart left/right asymmetry	1/135	66/17310	0.404126	0.652175	ENSG00000110195	FOLR1	1
BP	GO:0030336	negative regulation of cell migration	3/135	295/17310	0.405124	0.652572	ENSG00000171943/ENSG00000164442/ENSG00000181790	SRGAP2C/CITED2/ADGRB1	3
BP	GO:0008217	regulation of blood pressure	2/135	178/17310	0.405301	0.652572	ENSG00000145536/ENSG00000136160	ADAMTS16/EDNRB	2
BP	GO:0019884	antigen processing and presentation of exogenous antigen	2/135	178/17310	0.405301	0.652572	ENSG00000198502/ENSG00000242574	HLA-DRB5/HLA-DMB	2
BP	GO:0000281	mitotic cytokinesis	1/135	67/17310	0.408791	0.653693	ENSG00000143543	JTB	1
BP	GO:0003143	embryonic heart tube morphogenesis	1/135	67/17310	0.408791	0.653693	ENSG00000110195	FOLR1	1
BP	GO:0003281	ventricular septum development	1/135	67/17310	0.408791	0.653693	ENSG00000164442	CITED2	1
BP	GO:0019748	secondary metabolic process	1/135	67/17310	0.408791	0.653693	ENSG00000137767	SQOR	1
BP	GO:0030500	regulation of bone mineralization	1/135	67/17310	0.408791	0.653693	ENSG00000114739	ACVR2B	1
BP	GO:0045670	regulation of osteoclast differentiation	1/135	67/17310	0.408791	0.653693	ENSG00000104267	CA2	1
BP	GO:0048663	neuron fate commitment	1/135	67/17310	0.408791	0.653693	ENSG00000064218	DMRT3	1
BP	GO:0048678	response to axon injury	1/135	67/17310	0.408791	0.653693	ENSG00000110195	FOLR1	1
BP	GO:0051965	positive regulation of synapse assembly	1/135	67/17310	0.408791	0.653693	ENSG00000181790	ADGRB1	1
BP	GO:0016052	carbohydrate catabolic process	2/135	180/17310	0.410744	0.655125	ENSG00000154330/ENSG00000132825	PGM5/PPP1R3D	2
BP	GO:0022406	membrane docking	2/135	180/17310	0.410744	0.655125	ENSG00000152932/ENSG00000137766	RAB3C/UNC13C	2
BP	GO:0050731	positive regulation of peptidyl-tyrosine phosphorylation	2/135	180/17310	0.410744	0.655125	ENSG00000241186/ENSG00000140285	TDGF1/FGF7	2
BP	GO:0090150	establishment of protein localization to membrane	3/135	298/17310	0.4114	0.655125	ENSG00000174827/ENSG00000134419/ENSG00000233927	PDZK1/RPS15A/RPS28	3
BP	GO:0006809	nitric oxide biosynthetic process	1/135	68/17310	0.413419	0.655125	ENSG00000130988	RGN	1
BP	GO:0009247	glycolipid biosynthetic process	1/135	68/17310	0.413419	0.655125	ENSG00000174607	UGT8	1
BP	GO:0030104	water homeostasis	1/135	68/17310	0.413419	0.655125	ENSG00000177628	GBA	1
BP	GO:0030810	positive regulation of nucleotide biosynthetic process	1/135	68/17310	0.413419	0.655125	ENSG00000138472	GUCA1C	1
BP	GO:0033555	multicellular organismal response to stress	1/135	68/17310	0.413419	0.655125	ENSG00000136160	EDNRB	1
BP	GO:0055008	cardiac muscle tissue morphogenesis	1/135	68/17310	0.413419	0.655125	ENSG00000105989	WNT2	1
BP	GO:0060998	regulation of dendritic spine development	1/135	68/17310	0.413419	0.655125	ENSG00000171943	SRGAP2C	1
BP	GO:1900373	positive regulation of purine nucleotide biosynthetic process	1/135	68/17310	0.413419	0.655125	ENSG00000138472	GUCA1C	1
BP	GO:0001510	RNA methylation	1/135	69/17310	0.418012	0.656476	ENSG00000178694	NSUN3	1
BP	GO:0002088	lens development in camera-type eye	1/135	69/17310	0.418012	0.656476	ENSG00000105989	WNT2	1
BP	GO:0006970	response to osmotic stress	1/135	69/17310	0.418012	0.656476	ENSG00000085563	ABCB1	1
BP	GO:0031295	T cell costimulation	1/135	69/17310	0.418012	0.656476	ENSG00000198502	HLA-DRB5	1
BP	GO:0032945	negative regulation of mononuclear cell proliferation	1/135	69/17310	0.418012	0.656476	ENSG00000136235	GPNMB	1
BP	GO:0050672	negative regulation of lymphocyte proliferation	1/135	69/17310	0.418012	0.656476	ENSG00000136235	GPNMB	1
BP	GO:0051155	positive regulation of striated muscle cell differentiation	1/135	69/17310	0.418012	0.656476	ENSG00000181790	ADGRB1	1
BP	GO:0055021	regulation of cardiac muscle tissue growth	1/135	69/17310	0.418012	0.656476	ENSG00000105989	WNT2	1
BP	GO:0060411	cardiac septum morphogenesis	1/135	69/17310	0.418012	0.656476	ENSG00000164442	CITED2	1
BP	GO:0061180	mammary gland epithelium development	1/135	69/17310	0.418012	0.656476	ENSG00000105989	WNT2	1
BP	GO:0071300	cellular response to retinoic acid	1/135	69/17310	0.418012	0.656476	ENSG00000105989	WNT2	1
BP	GO:2001021	negative regulation of response to DNA damage stimulus	1/135	69/17310	0.418012	0.656476	ENSG00000187325	TAF9B	1
BP	GO:0048839	inner ear development	2/135	183/17310	0.418863	0.657321	ENSG00000165091/ENSG00000105707	TMC1/HPN	2
BP	GO:0010721	negative regulation of cell development	3/135	302/17310	0.419738	0.658204	ENSG00000171943/ENSG00000136160/ENSG00000132872	SRGAP2C/EDNRB/SYT4	3
BP	GO:0048002	antigen processing and presentation of peptide antigen	2/135	184/17310	0.421557	0.658233	ENSG00000198502/ENSG00000242574	HLA-DRB5/HLA-DMB	2
BP	GO:0034470	ncRNA processing	4/135	424/17310	0.422236	0.658233	ENSG00000178694/ENSG00000178896/ENSG00000134419/ENSG00000233927	NSUN3/EXOSC4/RPS15A/RPS28	4
BP	GO:0006369	termination of RNA polymerase II transcription	1/135	70/17310	0.422569	0.658233	ENSG00000160201	U2AF1	1
BP	GO:0014068	positive regulation of phosphatidylinositol 3-kinase signaling	1/135	70/17310	0.422569	0.658233	ENSG00000170962	PDGFD	1
BP	GO:0031294	lymphocyte costimulation	1/135	70/17310	0.422569	0.658233	ENSG00000198502	HLA-DRB5	1
BP	GO:0031341	regulation of cell killing	1/135	70/17310	0.422569	0.658233	ENSG00000185896	LAMP1	1
BP	GO:0043507	positive regulation of JUN kinase activity	1/135	70/17310	0.422569	0.658233	ENSG00000107984	DKK1	1
BP	GO:0045913	positive regulation of carbohydrate metabolic process	1/135	70/17310	0.422569	0.658233	ENSG00000130988	RGN	1
BP	GO:0051851	modification by host of symbiont morphology or physiology	1/135	70/17310	0.422569	0.658233	ENSG00000105707	HPN	1
BP	GO:0009416	response to light stimulus	3/135	304/17310	0.423892	0.659806	ENSG00000138472/ENSG00000036672/ENSG00000130522	GUCA1C/USP2/JUND	3
BP	GO:0031099	regeneration	2/135	185/17310	0.424244	0.659866	ENSG00000130988/ENSG00000110195	RGN/FOLR1	2
BP	GO:0050708	regulation of protein secretion	4/135	426/17310	0.425736	0.661363	ENSG00000132718/ENSG00000091428/ENSG00000145087/ENSG00000132872	SYT11/RAPGEF4/STXBP5L/SYT4	4
BP	GO:0034612	response to tumor necrosis factor	3/135	305/17310	0.425966	0.661363	ENSG00000177628/ENSG00000241186/ENSG00000181634	GBA/TDGF1/TNFSF15	3
BP	GO:0009583	detection of light stimulus	1/135	71/17310	0.427091	0.661363	ENSG00000138472	GUCA1C	1
BP	GO:0030279	negative regulation of ossification	1/135	71/17310	0.427091	0.661363	ENSG00000107984	DKK1	1
BP	GO:0031338	regulation of vesicle fusion	1/135	71/17310	0.427091	0.661363	ENSG00000132872	SYT4	1
BP	GO:0042274	ribosomal small subunit biogenesis	1/135	71/17310	0.427091	0.661363	ENSG00000233927	RPS28	1
BP	GO:0070646	protein modification by small protein removal	3/135	306/17310	0.428037	0.661855	ENSG00000187325/ENSG00000036672/ENSG00000181481	TAF9B/USP2/RNF135	3
BP	GO:0071496	cellular response to external stimulus	3/135	306/17310	0.428037	0.661855	ENSG00000177628/ENSG00000081803/ENSG00000110195	GBA/CADPS2/FOLR1	3
BP	GO:0034341	response to interferon-gamma	2/135	187/17310	0.4296	0.663042	ENSG00000241186/ENSG00000198502	TDGF1/HLA-DRB5	2
BP	GO:0006171	cAMP biosynthetic process	1/135	72/17310	0.431577	0.663042	ENSG00000136160	EDNRB	1
BP	GO:0019674	NAD metabolic process	1/135	72/17310	0.431577	0.663042	ENSG00000111716	LDHB	1
BP	GO:0035019	somatic stem cell population maintenance	1/135	72/17310	0.431577	0.663042	ENSG00000241186	TDGF1	1
BP	GO:0046209	nitric oxide metabolic process	1/135	72/17310	0.431577	0.663042	ENSG00000130988	RGN	1
BP	GO:0048844	artery morphogenesis	1/135	72/17310	0.431577	0.663042	ENSG00000110195	FOLR1	1
BP	GO:0061045	negative regulation of wound healing	1/135	72/17310	0.431577	0.663042	ENSG00000140873	ADAMTS18	1
BP	GO:0015849	organic acid transport	3/135	308/17310	0.432171	0.663042	ENSG00000147606/ENSG00000110195/ENSG00000132872	SLC26A7/FOLR1/SYT4	3
BP	GO:0046879	hormone secretion	3/135	308/17310	0.432171	0.663042	ENSG00000091428/ENSG00000114739/ENSG00000145087	RAPGEF4/ACVR2B/STXBP5L	3
BP	GO:0046942	carboxylic acid transport	3/135	308/17310	0.432171	0.663042	ENSG00000147606/ENSG00000110195/ENSG00000132872	SLC26A7/FOLR1/SYT4	3
BP	GO:0006399	tRNA metabolic process	2/135	188/17310	0.432268	0.663042	ENSG00000162396/ENSG00000178694	PARS2/NSUN3	2
BP	GO:0010256	endomembrane system organization	4/135	430/17310	0.432721	0.663253	ENSG00000118473/ENSG00000132718/ENSG00000232653/ENSG00000132872	SGIP1/SYT11/GOLGA8N/SYT4	4
BP	GO:0009205	purine ribonucleoside triphosphate metabolic process	3/135	309/17310	0.434235	0.663975	ENSG00000178127/ENSG00000127540/ENSG00000198763	NDUFV2/UQCR11/MT-ND2	3
BP	GO:0032102	negative regulation of response to external stimulus	3/135	309/17310	0.434235	0.663975	ENSG00000177628/ENSG00000164434/ENSG00000140873	GBA/FABP7/ADAMTS18	3
BP	GO:0009064	glutamine family amino acid metabolic process	1/135	73/17310	0.436029	0.663975	ENSG00000166183	ASPG	1
BP	GO:0030101	natural killer cell activation	1/135	73/17310	0.436029	0.663975	ENSG00000185896	LAMP1	1
BP	GO:0032481	positive regulation of type I interferon production	1/135	73/17310	0.436029	0.663975	ENSG00000181481	RNF135	1
BP	GO:0032482	Rab protein signal transduction	1/135	73/17310	0.436029	0.663975	ENSG00000152932	RAB3C	1
BP	GO:0045582	positive regulation of T cell differentiation	1/135	73/17310	0.436029	0.663975	ENSG00000115085	ZAP70	1
BP	GO:0070664	negative regulation of leukocyte proliferation	1/135	73/17310	0.436029	0.663975	ENSG00000136235	GPNMB	1
BP	GO:0072078	nephron tubule morphogenesis	1/135	73/17310	0.436029	0.663975	ENSG00000145536	ADAMTS16	1
BP	GO:0048568	embryonic organ development	4/135	433/17310	0.437945	0.665886	ENSG00000164442/ENSG00000105989/ENSG00000110195/ENSG00000105707	CITED2/WNT2/FOLR1/HPN	4
BP	GO:0001707	mesoderm formation	1/135	74/17310	0.440446	0.665886	ENSG00000107984	DKK1	1
BP	GO:0014910	regulation of smooth muscle cell migration	1/135	74/17310	0.440446	0.665886	ENSG00000170962	PDGFD	1
BP	GO:0043462	regulation of ATPase activity	1/135	74/17310	0.440446	0.665886	ENSG00000130988	RGN	1
BP	GO:0044766	multi-organism transport	1/135	74/17310	0.440446	0.665886	ENSG00000196911	KPNA5	1
BP	GO:0046634	regulation of alpha-beta T cell activation	1/135	74/17310	0.440446	0.665886	ENSG00000115085	ZAP70	1
BP	GO:0050764	regulation of phagocytosis	1/135	74/17310	0.440446	0.665886	ENSG00000132718	SYT11	1
BP	GO:0051702	interaction with symbiont	1/135	74/17310	0.440446	0.665886	ENSG00000105707	HPN	1
BP	GO:0072347	response to anesthetic	1/135	74/17310	0.440446	0.665886	ENSG00000166311	SMPD1	1
BP	GO:1902579	multi-organism localization	1/135	74/17310	0.440446	0.665886	ENSG00000196911	KPNA5	1
BP	GO:0007626	locomotory behavior	2/135	192/17310	0.442875	0.668672	ENSG00000064218/ENSG00000036672	DMRT3/USP2	2
BP	GO:0015844	monoamine transport	1/135	75/17310	0.444829	0.668672	ENSG00000132872	SYT4	1
BP	GO:0030512	negative regulation of transforming growth factor beta receptor signaling pathway	1/135	75/17310	0.444829	0.668672	ENSG00000242265	PEG10	1
BP	GO:0043470	regulation of carbohydrate catabolic process	1/135	75/17310	0.444829	0.668672	ENSG00000132825	PPP1R3D	1
BP	GO:0060420	regulation of heart growth	1/135	75/17310	0.444829	0.668672	ENSG00000105989	WNT2	1
BP	GO:0072088	nephron epithelium morphogenesis	1/135	75/17310	0.444829	0.668672	ENSG00000145536	ADAMTS16	1
BP	GO:0072384	organelle transport along microtubule	1/135	75/17310	0.444829	0.668672	ENSG00000185896	LAMP1	1
BP	GO:2001057	reactive nitrogen species metabolic process	1/135	75/17310	0.444829	0.668672	ENSG00000130988	RGN	1
BP	GO:0009199	ribonucleoside triphosphate metabolic process	3/135	315/17310	0.446557	0.670791	ENSG00000178127/ENSG00000127540/ENSG00000198763	NDUFV2/UQCR11/MT-ND2	3
BP	GO:0050792	regulation of viral process	2/135	194/17310	0.448137	0.671156	ENSG00000249853/ENSG00000105707	HS3ST5/HPN	2
BP	GO:0009144	purine nucleoside triphosphate metabolic process	3/135	316/17310	0.4486	0.671156	ENSG00000178127/ENSG00000127540/ENSG00000198763	NDUFV2/UQCR11/MT-ND2	3
BP	GO:0019058	viral life cycle	3/135	316/17310	0.4486	0.671156	ENSG00000249853/ENSG00000196911/ENSG00000185896	HS3ST5/KPNA5/LAMP1	3
BP	GO:0042310	vasoconstriction	1/135	76/17310	0.449177	0.671156	ENSG00000136160	EDNRB	1
BP	GO:0048332	mesoderm morphogenesis	1/135	76/17310	0.449177	0.671156	ENSG00000107984	DKK1	1
BP	GO:0070167	regulation of biomineral tissue development	1/135	76/17310	0.449177	0.671156	ENSG00000114739	ACVR2B	1
BP	GO:1904035	regulation of epithelial cell apoptotic process	1/135	76/17310	0.449177	0.671156	ENSG00000174807	CD248	1
BP	GO:0007623	circadian rhythm	2/135	195/17310	0.450758	0.671156	ENSG00000036672/ENSG00000130522	USP2/JUND	2
BP	GO:1900542	regulation of purine nucleotide metabolic process	2/135	195/17310	0.450758	0.671156	ENSG00000138472/ENSG00000136160	GUCA1C/EDNRB	2
BP	GO:0060562	epithelial tube morphogenesis	3/135	318/17310	0.452679	0.671156	ENSG00000145536/ENSG00000105989/ENSG00000110195	ADAMTS16/WNT2/FOLR1	3
BP	GO:0006400	tRNA modification	1/135	77/17310	0.453492	0.671156	ENSG00000178694	NSUN3	1
BP	GO:0006501	C-terminal protein lipidation	1/135	77/17310	0.453492	0.671156	ENSG00000182667	NTM	1
BP	GO:0014855	striated muscle cell proliferation	1/135	77/17310	0.453492	0.671156	ENSG00000105989	WNT2	1
BP	GO:0031016	pancreas development	1/135	77/17310	0.453492	0.671156	ENSG00000114739	ACVR2B	1
BP	GO:0031100	animal organ regeneration	1/135	77/17310	0.453492	0.671156	ENSG00000130988	RGN	1
BP	GO:0051952	regulation of amine transport	1/135	77/17310	0.453492	0.671156	ENSG00000132872	SYT4	1
BP	GO:0061333	renal tubule morphogenesis	1/135	77/17310	0.453492	0.671156	ENSG00000145536	ADAMTS16	1
BP	GO:0072028	nephron morphogenesis	1/135	77/17310	0.453492	0.671156	ENSG00000145536	ADAMTS16	1
BP	GO:1903321	negative regulation of protein modification by small protein conjugation or removal	1/135	77/17310	0.453492	0.671156	ENSG00000181790	ADGRB1	1
BP	GO:1903845	negative regulation of cellular response to transforming growth factor beta stimulus	1/135	77/17310	0.453492	0.671156	ENSG00000242265	PEG10	1
BP	GO:2000177	regulation of neural precursor cell proliferation	1/135	77/17310	0.453492	0.671156	ENSG00000106278	PTPRZ1	1
BP	GO:0009914	hormone transport	3/135	320/17310	0.456745	0.674647	ENSG00000091428/ENSG00000114739/ENSG00000145087	RAPGEF4/ACVR2B/STXBP5L	3
BP	GO:0006855	drug transmembrane transport	1/135	78/17310	0.457773	0.674647	ENSG00000085563	ABCB1	1
BP	GO:0030193	regulation of blood coagulation	1/135	78/17310	0.457773	0.674647	ENSG00000140873	ADAMTS18	1
BP	GO:0071674	mononuclear cell migration	1/135	78/17310	0.457773	0.674647	ENSG00000170962	PDGFD	1
BP	GO:1900046	regulation of hemostasis	1/135	78/17310	0.457773	0.674647	ENSG00000140873	ADAMTS18	1
BP	GO:1901216	positive regulation of neuron death	1/135	78/17310	0.457773	0.674647	ENSG00000107984	DKK1	1
BP	GO:0017038	protein import	2/135	198/17310	0.458579	0.67489	ENSG00000082074/ENSG00000196911	FYB1/KPNA5	2
BP	GO:0042157	lipoprotein metabolic process	2/135	198/17310	0.458579	0.67489	ENSG00000177628/ENSG00000182667	GBA/NTM	2
BP	GO:0002708	positive regulation of lymphocyte mediated immunity	1/135	79/17310	0.462021	0.67806	ENSG00000185896	LAMP1	1
BP	GO:0009311	oligosaccharide metabolic process	1/135	79/17310	0.462021	0.67806	ENSG00000178234	GALNT11	1
BP	GO:0030814	regulation of cAMP metabolic process	1/135	79/17310	0.462021	0.67806	ENSG00000136160	EDNRB	1
BP	GO:0061418	regulation of transcription from RNA polymerase II promoter in response to hypoxia	1/135	79/17310	0.462021	0.67806	ENSG00000164442	CITED2	1
BP	GO:0000377	RNA splicing, via transesterification reactions with bulged adenosine as nucleophile	3/135	323/17310	0.462821	0.678289	ENSG00000112232/ENSG00000161082/ENSG00000160201	KHDRBS2/CELF5/U2AF1	3
BP	GO:0000398	mRNA splicing, via spliceosome	3/135	323/17310	0.462821	0.678289	ENSG00000112232/ENSG00000161082/ENSG00000160201	KHDRBS2/CELF5/U2AF1	3
BP	GO:0007188	adenylate cyclase-modulating G-protein coupled receptor signaling pathway	2/135	200/17310	0.463758	0.678717	ENSG00000181773/ENSG00000156049	GPR3/GNA14	2
BP	GO:1903050	regulation of proteolysis involved in cellular protein catabolic process	2/135	200/17310	0.463758	0.678717	ENSG00000177628/ENSG00000130988	GBA/RGN	2
BP	GO:0008344	adult locomotory behavior	1/135	80/17310	0.466236	0.680128	ENSG00000064218	DMRT3	1
BP	GO:0008652	cellular amino acid biosynthetic process	1/135	80/17310	0.466236	0.680128	ENSG00000166183	ASPG	1
BP	GO:0030317	flagellated sperm motility	1/135	80/17310	0.466236	0.680128	ENSG00000130988	RGN	1
BP	GO:0043255	regulation of carbohydrate biosynthetic process	1/135	80/17310	0.466236	0.680128	ENSG00000132825	PPP1R3D	1
BP	GO:0007254	JNK cascade	2/135	201/17310	0.466336	0.680128	ENSG00000107984/ENSG00000099860	DKK1/GADD45B	2
BP	GO:0009167	purine ribonucleoside monophosphate metabolic process	3/135	325/17310	0.466856	0.680414	ENSG00000178127/ENSG00000127540/ENSG00000198763	NDUFV2/UQCR11/MT-ND2	3
BP	GO:0000375	RNA splicing, via transesterification reactions	3/135	326/17310	0.468868	0.681988	ENSG00000112232/ENSG00000161082/ENSG00000160201	KHDRBS2/CELF5/U2AF1	3
BP	GO:0009126	purine nucleoside monophosphate metabolic process	3/135	326/17310	0.468868	0.681988	ENSG00000178127/ENSG00000127540/ENSG00000198763	NDUFV2/UQCR11/MT-ND2	3
BP	GO:0006140	regulation of nucleotide metabolic process	2/135	202/17310	0.468908	0.681988	ENSG00000138472/ENSG00000136160	GUCA1C/EDNRB	2
BP	GO:0051289	protein homotetramerization	1/135	81/17310	0.470418	0.682771	ENSG00000132718	SYT11	1
BP	GO:0060415	muscle tissue morphogenesis	1/135	81/17310	0.470418	0.682771	ENSG00000105989	WNT2	1
BP	GO:0061640	cytoskeleton-dependent cytokinesis	1/135	81/17310	0.470418	0.682771	ENSG00000143543	JTB	1
BP	GO:0002064	epithelial cell development	2/135	203/17310	0.471471	0.682888	ENSG00000165215/ENSG00000165091	CLDN3/TMC1	2
BP	GO:0006888	ER to Golgi vesicle-mediated transport	2/135	203/17310	0.471471	0.682888	ENSG00000110195/ENSG00000197249	FOLR1/SERPINA1	2
BP	GO:0045665	negative regulation of neuron differentiation	2/135	203/17310	0.471471	0.682888	ENSG00000171943/ENSG00000136160	SRGAP2C/EDNRB	2
BP	GO:0090276	regulation of peptide hormone secretion	2/135	204/17310	0.474028	0.685017	ENSG00000091428/ENSG00000145087	RAPGEF4/STXBP5L	2
BP	GO:0014909	smooth muscle cell migration	1/135	82/17310	0.474568	0.685017	ENSG00000170962	PDGFD	1
BP	GO:0032436	positive regulation of proteasomal ubiquitin-dependent protein catabolic process	1/135	82/17310	0.474568	0.685017	ENSG00000177628	GBA	1
BP	GO:0046849	bone remodeling	1/135	82/17310	0.474568	0.685017	ENSG00000104267	CA2	1
BP	GO:0072527	pyrimidine-containing compound metabolic process	1/135	82/17310	0.474568	0.685017	ENSG00000025708	TYMP	1
BP	GO:0002791	regulation of peptide secretion	4/135	455/17310	0.475809	0.68579	ENSG00000132718/ENSG00000091428/ENSG00000145087/ENSG00000132872	SYT11/RAPGEF4/STXBP5L/SYT4	4
BP	GO:0030098	lymphocyte differentiation	3/135	330/17310	0.476885	0.68579	ENSG00000115085/ENSG00000115232/ENSG00000154822	ZAP70/ITGA4/PLCL2	3
BP	GO:0072503	cellular divalent inorganic cation homeostasis	4/135	456/17310	0.477509	0.68579	ENSG00000130988/ENSG00000136160/ENSG00000205364/ENSG00000198417	RGN/EDNRB/MT1M/MT1F	4
BP	GO:0000422	autophagy of mitochondrion	1/135	83/17310	0.478685	0.68579	ENSG00000177628	GBA	1
BP	GO:0042446	hormone biosynthetic process	1/135	83/17310	0.478685	0.68579	ENSG00000115665	SLC5A7	1
BP	GO:0045844	positive regulation of striated muscle tissue development	1/135	83/17310	0.478685	0.68579	ENSG00000105989	WNT2	1
BP	GO:0048636	positive regulation of muscle organ development	1/135	83/17310	0.478685	0.68579	ENSG00000105989	WNT2	1
BP	GO:0050829	defense response to Gram-negative bacterium	1/135	83/17310	0.478685	0.68579	ENSG00000181790	ADGRB1	1
BP	GO:0061726	mitochondrion disassembly	1/135	83/17310	0.478685	0.68579	ENSG00000177628	GBA	1
BP	GO:0072332	intrinsic apoptotic signaling pathway by p53 class mediator	1/135	83/17310	0.478685	0.68579	ENSG00000187325	TAF9B	1
BP	GO:0097722	sperm motility	1/135	83/17310	0.478685	0.68579	ENSG00000130988	RGN	1
BP	GO:0042110	T cell activation	4/135	457/17310	0.479207	0.68607	ENSG00000115085/ENSG00000198502/ENSG00000242574/ENSG00000136235	ZAP70/HLA-DRB5/HLA-DMB/GPNMB	4
BP	GO:0001894	tissue homeostasis	2/135	207/17310	0.481653	0.688365	ENSG00000104267/ENSG00000148600	CA2/CDHR1	2
BP	GO:0030178	negative regulation of Wnt signaling pathway	2/135	207/17310	0.481653	0.688365	ENSG00000107984/ENSG00000188803	DKK1/SHISA6	2
BP	GO:0015837	amine transport	1/135	84/17310	0.482771	0.688365	ENSG00000132872	SYT4	1
BP	GO:0045621	positive regulation of lymphocyte differentiation	1/135	84/17310	0.482771	0.688365	ENSG00000115085	ZAP70	1
BP	GO:0097756	negative regulation of blood vessel diameter	1/135	84/17310	0.482771	0.688365	ENSG00000136160	EDNRB	1
BP	GO:1901863	positive regulation of muscle tissue development	1/135	84/17310	0.482771	0.688365	ENSG00000105989	WNT2	1
BP	GO:0043583	ear development	2/135	209/17310	0.4867	0.69087	ENSG00000165091/ENSG00000105707	TMC1/HPN	2
BP	GO:0018410	C-terminal protein amino acid modification	1/135	85/17310	0.486824	0.69087	ENSG00000182667	NTM	1
BP	GO:0019217	regulation of fatty acid metabolic process	1/135	85/17310	0.486824	0.69087	ENSG00000130988	RGN	1
BP	GO:0043506	regulation of JUN kinase activity	1/135	85/17310	0.486824	0.69087	ENSG00000107984	DKK1	1
BP	GO:0061053	somite development	1/135	85/17310	0.486824	0.69087	ENSG00000107984	DKK1	1
BP	GO:1900407	regulation of cellular response to oxidative stress	1/135	85/17310	0.486824	0.69087	ENSG00000130988	RGN	1
BP	GO:1903035	negative regulation of response to wounding	1/135	85/17310	0.486824	0.69087	ENSG00000140873	ADAMTS18	1
BP	GO:0002042	cell migration involved in sprouting angiogenesis	1/135	86/17310	0.490846	0.692903	ENSG00000241186	TDGF1	1
BP	GO:0034446	substrate adhesion-dependent cell spreading	1/135	86/17310	0.490846	0.692903	ENSG00000115232	ITGA4	1
BP	GO:0048661	positive regulation of smooth muscle cell proliferation	1/135	86/17310	0.490846	0.692903	ENSG00000170962	PDGFD	1
BP	GO:0060333	interferon-gamma-mediated signaling pathway	1/135	86/17310	0.490846	0.692903	ENSG00000198502	HLA-DRB5	1
BP	GO:0031667	response to nutrient levels	4/135	464/17310	0.491032	0.692903	ENSG00000118473/ENSG00000177628/ENSG00000081803/ENSG00000110195	SGIP1/GBA/CADPS2/FOLR1	4
BP	GO:0033002	muscle cell proliferation	2/135	211/17310	0.491715	0.692903	ENSG00000105989/ENSG00000170962	WNT2/PDGFD	2
BP	GO:0045732	positive regulation of protein catabolic process	2/135	211/17310	0.491715	0.692903	ENSG00000177628/ENSG00000130988	GBA/RGN	2
BP	GO:0009161	ribonucleoside monophosphate metabolic process	3/135	338/17310	0.49275	0.692903	ENSG00000178127/ENSG00000127540/ENSG00000198763	NDUFV2/UQCR11/MT-ND2	3
BP	GO:0001843	neural tube closure	1/135	87/17310	0.494837	0.692903	ENSG00000110195	FOLR1	1
BP	GO:0002181	cytoplasmic translation	1/135	87/17310	0.494837	0.692903	ENSG00000233927	RPS28	1
BP	GO:0006029	proteoglycan metabolic process	1/135	87/17310	0.494837	0.692903	ENSG00000249853	HS3ST5	1
BP	GO:0010717	regulation of epithelial to mesenchymal transition	1/135	87/17310	0.494837	0.692903	ENSG00000105707	HPN	1
BP	GO:0032092	positive regulation of protein binding	1/135	87/17310	0.494837	0.692903	ENSG00000154822	PLCL2	1
BP	GO:0045639	positive regulation of myeloid cell differentiation	1/135	87/17310	0.494837	0.692903	ENSG00000104267	CA2	1
BP	GO:0045981	positive regulation of nucleotide metabolic process	1/135	87/17310	0.494837	0.692903	ENSG00000138472	GUCA1C	1
BP	GO:0046364	monosaccharide biosynthetic process	1/135	87/17310	0.494837	0.692903	ENSG00000130988	RGN	1
BP	GO:0048644	muscle organ morphogenesis	1/135	87/17310	0.494837	0.692903	ENSG00000105989	WNT2	1
BP	GO:0060021	roof of mouth development	1/135	87/17310	0.494837	0.692903	ENSG00000114739	ACVR2B	1
BP	GO:1900544	positive regulation of purine nucleotide metabolic process	1/135	87/17310	0.494837	0.692903	ENSG00000138472	GUCA1C	1
BP	GO:1902476	chloride transmembrane transport	1/135	87/17310	0.494837	0.692903	ENSG00000147606	SLC26A7	1
BP	GO:0009101	glycoprotein biosynthetic process	3/135	341/17310	0.49864	0.697057	ENSG00000152127/ENSG00000249853/ENSG00000178234	MGAT5/HS3ST5/GALNT11	3
BP	GO:0051963	regulation of synapse assembly	1/135	88/17310	0.498796	0.697057	ENSG00000181790	ADGRB1	1
BP	GO:0060606	tube closure	1/135	88/17310	0.498796	0.697057	ENSG00000110195	FOLR1	1
BP	GO:0001578	microtubule bundle formation	1/135	89/17310	0.502725	0.700257	ENSG00000077274	CAPN6	1
BP	GO:0001909	leukocyte mediated cytotoxicity	1/135	89/17310	0.502725	0.700257	ENSG00000185896	LAMP1	1
BP	GO:0030510	regulation of BMP signaling pathway	1/135	89/17310	0.502725	0.700257	ENSG00000107984	DKK1	1
BP	GO:0048709	oligodendrocyte differentiation	1/135	89/17310	0.502725	0.700257	ENSG00000106278	PTPRZ1	1
BP	GO:0022613	ribonucleoprotein complex biogenesis	4/135	471/17310	0.502749	0.700257	ENSG00000178694/ENSG00000178896/ENSG00000134419/ENSG00000233927	NSUN3/EXOSC4/RPS15A/RPS28	4
BP	GO:0032872	regulation of stress-activated MAPK cascade	2/135	216/17310	0.50412	0.701704	ENSG00000107984/ENSG00000099860	DKK1/GADD45B	2
BP	GO:0001654	eye development	3/135	345/17310	0.506439	0.702402	ENSG00000114739/ENSG00000105989/ENSG00000140873	ACVR2B/WNT2/ADAMTS18	3
BP	GO:0070302	regulation of stress-activated protein kinase signaling cascade	2/135	217/17310	0.506578	0.702402	ENSG00000107984/ENSG00000099860	DKK1/GADD45B	2
BP	GO:0002673	regulation of acute inflammatory response	1/135	90/17310	0.506624	0.702402	ENSG00000136160	EDNRB	1
BP	GO:0033273	response to vitamin	1/135	90/17310	0.506624	0.702402	ENSG00000110195	FOLR1	1
BP	GO:0060996	dendritic spine development	1/135	90/17310	0.506624	0.702402	ENSG00000171943	SRGAP2C	1
BP	GO:1901019	regulation of calcium ion transmembrane transporter activity	1/135	90/17310	0.506624	0.702402	ENSG00000130988	RGN	1
BP	GO:0006913	nucleocytoplasmic transport	3/135	347/17310	0.510316	0.704057	ENSG00000082074/ENSG00000196911/ENSG00000160201	FYB1/KPNA5/U2AF1	3
BP	GO:0001892	embryonic placenta development	1/135	91/17310	0.510491	0.704057	ENSG00000105989	WNT2	1
BP	GO:0003073	regulation of systemic arterial blood pressure	1/135	91/17310	0.510491	0.704057	ENSG00000145536	ADAMTS16	1
BP	GO:0031124	mRNA 3'-end processing	1/135	91/17310	0.510491	0.704057	ENSG00000160201	U2AF1	1
BP	GO:0046632	alpha-beta T cell differentiation	1/135	91/17310	0.510491	0.704057	ENSG00000115085	ZAP70	1
BP	GO:0051341	regulation of oxidoreductase activity	1/135	91/17310	0.510491	0.704057	ENSG00000130988	RGN	1
BP	GO:0097327	response to antineoplastic agent	1/135	91/17310	0.510491	0.704057	ENSG00000177628	GBA	1
BP	GO:2001023	regulation of response to drug	1/135	91/17310	0.510491	0.704057	ENSG00000132872	SYT4	1
BP	GO:0042445	hormone metabolic process	2/135	219/17310	0.51147	0.704945	ENSG00000115665/ENSG00000105707	SLC5A7/HPN	2
BP	GO:0043903	regulation of symbiosis, encompassing mutualism through parasitism	2/135	220/17310	0.513904	0.705194	ENSG00000249853/ENSG00000105707	HS3ST5/HPN	2
BP	GO:0051098	regulation of binding	3/135	349/17310	0.514177	0.705194	ENSG00000115232/ENSG00000154822/ENSG00000107984	ITGA4/PLCL2/DKK1	3
BP	GO:0006487	protein N-linked glycosylation	1/135	92/17310	0.514329	0.705194	ENSG00000152127	MGAT5	1
BP	GO:0006919	activation of cysteine-type endopeptidase activity involved in apoptotic process	1/135	92/17310	0.514329	0.705194	ENSG00000181634	TNFSF15	1
BP	GO:0009791	post-embryonic development	1/135	92/17310	0.514329	0.705194	ENSG00000114739	ACVR2B	1
BP	GO:0030316	osteoclast differentiation	1/135	92/17310	0.514329	0.705194	ENSG00000104267	CA2	1
BP	GO:0060993	kidney morphogenesis	1/135	92/17310	0.514329	0.705194	ENSG00000145536	ADAMTS16	1
BP	GO:0072080	nephron tubule development	1/135	92/17310	0.514329	0.705194	ENSG00000145536	ADAMTS16	1
BP	GO:0051169	nuclear transport	3/135	351/17310	0.518022	0.707192	ENSG00000082074/ENSG00000196911/ENSG00000160201	FYB1/KPNA5/U2AF1	3
BP	GO:0014812	muscle cell migration	1/135	93/17310	0.518137	0.707192	ENSG00000170962	PDGFD	1
BP	GO:0015748	organophosphate ester transport	1/135	93/17310	0.518137	0.707192	ENSG00000085563	ABCB1	1
BP	GO:0031623	receptor internalization	1/135	93/17310	0.518137	0.707192	ENSG00000107984	DKK1	1
BP	GO:0042100	B cell proliferation	1/135	93/17310	0.518137	0.707192	ENSG00000154822	PLCL2	1
BP	GO:0070301	cellular response to hydrogen peroxide	1/135	93/17310	0.518137	0.707192	ENSG00000170962	PDGFD	1
BP	GO:1902106	negative regulation of leukocyte differentiation	1/135	93/17310	0.518137	0.707192	ENSG00000002933	TMEM176A	1
BP	GO:0034329	cell junction assembly	2/135	222/17310	0.518749	0.707306	ENSG00000174607/ENSG00000165215	UGT8/CLDN3	2
BP	GO:0043087	regulation of GTPase activity	4/135	481/17310	0.519284	0.707306	ENSG00000171943/ENSG00000145087/ENSG00000091844/ENSG00000130988	SRGAP2C/STXBP5L/RGS17/RGN	4
BP	GO:0009123	nucleoside monophosphate metabolic process	3/135	353/17310	0.521851	0.707306	ENSG00000178127/ENSG00000127540/ENSG00000198763	NDUFV2/UQCR11/MT-ND2	3
BP	GO:0009953	dorsal/ventral pattern formation	1/135	94/17310	0.521916	0.707306	ENSG00000064218	DMRT3	1
BP	GO:0010596	negative regulation of endothelial cell migration	1/135	94/17310	0.521916	0.707306	ENSG00000181790	ADGRB1	1
BP	GO:0014020	primary neural tube formation	1/135	94/17310	0.521916	0.707306	ENSG00000110195	FOLR1	1
BP	GO:0022617	extracellular matrix disassembly	1/135	94/17310	0.521916	0.707306	ENSG00000105707	HPN	1
BP	GO:0055017	cardiac muscle tissue growth	1/135	94/17310	0.521916	0.707306	ENSG00000105989	WNT2	1
BP	GO:0061326	renal tubule development	1/135	94/17310	0.521916	0.707306	ENSG00000145536	ADAMTS16	1
BP	GO:1902882	regulation of response to oxidative stress	1/135	94/17310	0.521916	0.707306	ENSG00000130988	RGN	1
BP	GO:1905037	autophagosome organization	1/135	94/17310	0.521916	0.707306	ENSG00000177628	GBA	1
BP	GO:0042176	regulation of protein catabolic process	3/135	354/17310	0.523759	0.709349	ENSG00000177628/ENSG00000130988/ENSG00000181790	GBA/RGN/ADGRB1	3
BP	GO:0043312	neutrophil degranulation	4/135	484/17310	0.524196	0.709483	ENSG00000127951/ENSG00000104763/ENSG00000185896/ENSG00000197249	FGL2/ASAH1/LAMP1/SERPINA1	4
BP	GO:0006892	post-Golgi vesicle-mediated transport	1/135	95/17310	0.525664	0.710558	ENSG00000185896	LAMP1	1
BP	GO:2000060	positive regulation of ubiquitin-dependent protein catabolic process	1/135	95/17310	0.525664	0.710558	ENSG00000177628	GBA	1
BP	GO:0002283	neutrophil activation involved in immune response	4/135	487/17310	0.529084	0.713297	ENSG00000127951/ENSG00000104763/ENSG00000185896/ENSG00000197249	FGL2/ASAH1/LAMP1/SERPINA1	4
BP	GO:0002286	T cell activation involved in immune response	1/135	96/17310	0.529384	0.713297	ENSG00000242574	HLA-DMB	1
BP	GO:0008593	regulation of Notch signaling pathway	1/135	96/17310	0.529384	0.713297	ENSG00000178234	GALNT11	1
BP	GO:0018958	phenol-containing compound metabolic process	1/135	96/17310	0.529384	0.713297	ENSG00000105707	HPN	1
BP	GO:0098869	cellular oxidant detoxification	1/135	96/17310	0.529384	0.713297	ENSG00000130988	RGN	1
BP	GO:0000302	response to reactive oxygen species	2/135	227/17310	0.53072	0.714158	ENSG00000130988/ENSG00000170962	RGN/PDGFD	2
BP	GO:0048193	Golgi vesicle transport	3/135	358/17310	0.531351	0.714158	ENSG00000110195/ENSG00000185896/ENSG00000197249	FOLR1/LAMP1/SERPINA1	3
BP	GO:0062012	regulation of small molecule metabolic process	4/135	489/17310	0.532329	0.714158	ENSG00000138472/ENSG00000130988/ENSG00000136160/ENSG00000132825	GUCA1C/RGN/EDNRB/PPP1R3D	4
BP	GO:0001657	ureteric bud development	1/135	97/17310	0.533075	0.714158	ENSG00000145536	ADAMTS16	1
BP	GO:0007229	integrin-mediated signaling pathway	1/135	97/17310	0.533075	0.714158	ENSG00000115232	ITGA4	1
BP	GO:0016073	snRNA metabolic process	1/135	97/17310	0.533075	0.714158	ENSG00000178896	EXOSC4	1
BP	GO:0042752	regulation of circadian rhythm	1/135	97/17310	0.533075	0.714158	ENSG00000036672	USP2	1
BP	GO:0051591	response to cAMP	1/135	97/17310	0.533075	0.714158	ENSG00000130522	JUND	1
BP	GO:2001243	negative regulation of intrinsic apoptotic signaling pathway	1/135	97/17310	0.533075	0.714158	ENSG00000187325	TAF9B	1
BP	GO:0035335	peptidyl-tyrosine dephosphorylation	1/135	98/17310	0.536737	0.716784	ENSG00000106278	PTPRZ1	1
BP	GO:0042472	inner ear morphogenesis	1/135	98/17310	0.536737	0.716784	ENSG00000105707	HPN	1
BP	GO:0043473	pigmentation	1/135	98/17310	0.536737	0.716784	ENSG00000136160	EDNRB	1
BP	GO:0072163	mesonephric epithelium development	1/135	98/17310	0.536737	0.716784	ENSG00000145536	ADAMTS16	1
BP	GO:0072164	mesonephric tubule development	1/135	98/17310	0.536737	0.716784	ENSG00000145536	ADAMTS16	1
BP	GO:0051962	positive regulation of nervous system development	4/135	492/17310	0.537177	0.716917	ENSG00000171943/ENSG00000181790/ENSG00000107984/ENSG00000132872	SRGAP2C/ADGRB1/DKK1/SYT4	4
BP	GO:1903362	regulation of cellular protein catabolic process	2/135	230/17310	0.537807	0.717303	ENSG00000177628/ENSG00000130988	GBA/RGN	2
BP	GO:0051924	regulation of calcium ion transport	2/135	231/17310	0.540152	0.717574	ENSG00000130988/ENSG00000165091	RGN/TMC1	2
BP	GO:0097237	cellular response to toxic substance	2/135	231/17310	0.540152	0.717574	ENSG00000130988/ENSG00000170962	RGN/PDGFD	2
BP	GO:0002705	positive regulation of leukocyte mediated immunity	1/135	99/17310	0.540371	0.717574	ENSG00000185896	LAMP1	1
BP	GO:0007041	lysosomal transport	1/135	99/17310	0.540371	0.717574	ENSG00000185896	LAMP1	1
BP	GO:0050905	neuromuscular process	1/135	99/17310	0.540371	0.717574	ENSG00000164434	FABP7	1
BP	GO:1904019	epithelial cell apoptotic process	1/135	99/17310	0.540371	0.717574	ENSG00000174807	CD248	1
BP	GO:0009991	response to extracellular stimulus	4/135	494/17310	0.540395	0.717574	ENSG00000118473/ENSG00000177628/ENSG00000081803/ENSG00000110195	SGIP1/GBA/CADPS2/FOLR1	4
BP	GO:0003279	cardiac septum development	1/135	100/17310	0.543976	0.720511	ENSG00000164442	CITED2	1
BP	GO:0021510	spinal cord development	1/135	100/17310	0.543976	0.720511	ENSG00000064218	DMRT3	1
BP	GO:0050868	negative regulation of T cell activation	1/135	100/17310	0.543976	0.720511	ENSG00000136235	GPNMB	1
BP	GO:1990748	cellular detoxification	1/135	100/17310	0.543976	0.720511	ENSG00000130988	RGN	1
BP	GO:0042119	neutrophil activation	4/135	497/17310	0.545202	0.720775	ENSG00000127951/ENSG00000104763/ENSG00000185896/ENSG00000197249	FGL2/ASAH1/LAMP1/SERPINA1	4
BP	GO:0061564	axon development	4/135	497/17310	0.545202	0.720775	ENSG00000106278/ENSG00000181790/ENSG00000110195/ENSG00000108231	PTPRZ1/ADGRB1/FOLR1/LGI1	4
BP	GO:1901615	organic hydroxy compound metabolic process	4/135	497/17310	0.545202	0.720775	ENSG00000177628/ENSG00000196616/ENSG00000111716/ENSG00000105707	GBA/ADH1B/LDHB/HPN	4
BP	GO:0042692	muscle cell differentiation	3/135	366/17310	0.546334	0.72092	ENSG00000181790/ENSG00000107984/ENSG00000136160	ADGRB1/DKK1/EDNRB	3
BP	GO:0001938	positive regulation of endothelial cell proliferation	1/135	101/17310	0.547553	0.72092	ENSG00000105989	WNT2	1
BP	GO:0010923	negative regulation of phosphatase activity	1/135	101/17310	0.547553	0.72092	ENSG00000130988	RGN	1
BP	GO:0031532	actin cytoskeleton reorganization	1/135	101/17310	0.547553	0.72092	ENSG00000140285	FGF7	1
BP	GO:0060419	heart growth	1/135	101/17310	0.547553	0.72092	ENSG00000105989	WNT2	1
BP	GO:2000278	regulation of DNA biosynthetic process	1/135	101/17310	0.547553	0.72092	ENSG00000130988	RGN	1
BP	GO:0006790	sulfur compound metabolic process	3/135	367/17310	0.548187	0.72092	ENSG00000168765/ENSG00000249853/ENSG00000137767	GSTM4/HS3ST5/SQOR	3
BP	GO:0030900	forebrain development	3/135	367/17310	0.548187	0.72092	ENSG00000171943/ENSG00000164434/ENSG00000107984	SRGAP2C/FABP7/DKK1	3
BP	GO:0002446	neutrophil mediated immunity	4/135	499/17310	0.548392	0.72092	ENSG00000127951/ENSG00000104763/ENSG00000185896/ENSG00000197249	FGL2/ASAH1/LAMP1/SERPINA1	4
BP	GO:0001823	mesonephros development	1/135	102/17310	0.551102	0.72178	ENSG00000145536	ADAMTS16	1
BP	GO:0001841	neural tube formation	1/135	102/17310	0.551102	0.72178	ENSG00000110195	FOLR1	1
BP	GO:0014066	regulation of phosphatidylinositol 3-kinase signaling	1/135	102/17310	0.551102	0.72178	ENSG00000170962	PDGFD	1
BP	GO:0048524	positive regulation of viral process	1/135	102/17310	0.551102	0.72178	ENSG00000105707	HPN	1
BP	GO:0051149	positive regulation of muscle cell differentiation	1/135	102/17310	0.551102	0.72178	ENSG00000181790	ADGRB1	1
BP	GO:0099173	postsynapse organization	1/135	102/17310	0.551102	0.72178	ENSG00000188803	SHISA6	1
BP	GO:0006909	phagocytosis	2/135	237/17310	0.554056	0.72414	ENSG00000132718/ENSG00000181790	SYT11/ADGRB1	2
BP	GO:0045216	cell-cell junction organization	2/135	237/17310	0.554056	0.72414	ENSG00000174607/ENSG00000165215	UGT8/CLDN3	2
BP	GO:0070374	positive regulation of ERK1 and ERK2 cascade	2/135	237/17310	0.554056	0.72414	ENSG00000136235/ENSG00000170962	GPNMB/PDGFD	2
BP	GO:0008630	intrinsic apoptotic signaling pathway in response to DNA damage	1/135	103/17310	0.554624	0.72414	ENSG00000187325	TAF9B	1
BP	GO:1901800	positive regulation of proteasomal protein catabolic process	1/135	103/17310	0.554624	0.72414	ENSG00000177628	GBA	1
BP	GO:0007187	G-protein coupled receptor signaling pathway, coupled to cyclic nucleotide second messenger	2/135	238/17310	0.556344	0.725936	ENSG00000181773/ENSG00000156049	GPR3/GNA14	2
BP	GO:0046854	phosphatidylinositol phosphorylation	1/135	104/17310	0.558118	0.72735	ENSG00000140285	FGF7	1
BP	GO:1901606	alpha-amino acid catabolic process	1/135	104/17310	0.558118	0.72735	ENSG00000166183	ASPG	1
BP	GO:0007189	adenylate cyclase-activating G-protein coupled receptor signaling pathway	1/135	105/17310	0.561585	0.729611	ENSG00000181773	GPR3	1
BP	GO:0010508	positive regulation of autophagy	1/135	105/17310	0.561585	0.729611	ENSG00000177628	GBA	1
BP	GO:0014013	regulation of gliogenesis	1/135	105/17310	0.561585	0.729611	ENSG00000106278	PTPRZ1	1
BP	GO:0043244	regulation of protein complex disassembly	1/135	105/17310	0.561585	0.729611	ENSG00000177628	GBA	1
BP	GO:0046620	regulation of organ growth	1/135	105/17310	0.561585	0.729611	ENSG00000105989	WNT2	1
BP	GO:0006939	smooth muscle contraction	1/135	106/17310	0.565025	0.732273	ENSG00000136160	EDNRB	1
BP	GO:0042107	cytokine metabolic process	1/135	106/17310	0.565025	0.732273	ENSG00000181634	TNFSF15	1
BP	GO:0045446	endothelial cell differentiation	1/135	106/17310	0.565025	0.732273	ENSG00000114739	ACVR2B	1
BP	GO:0098661	inorganic anion transmembrane transport	1/135	106/17310	0.565025	0.732273	ENSG00000147606	SLC26A7	1
BP	GO:0014706	striated muscle tissue development	3/135	377/17310	0.566479	0.733254	ENSG00000105989/ENSG00000107984/ENSG00000178127	WNT2/DKK1/NDUFV2	3
BP	GO:0045787	positive regulation of cell cycle	3/135	377/17310	0.566479	0.733254	ENSG00000164442/ENSG00000036672/ENSG00000134419	CITED2/USP2/RPS15A	3
BP	GO:0006368	transcription elongation from RNA polymerase II promoter	1/135	107/17310	0.568439	0.734437	ENSG00000187325	TAF9B	1
BP	GO:0035305	negative regulation of dephosphorylation	1/135	107/17310	0.568439	0.734437	ENSG00000130988	RGN	1
BP	GO:0043648	dicarboxylic acid metabolic process	1/135	107/17310	0.568439	0.734437	ENSG00000110195	FOLR1	1
BP	GO:0045926	negative regulation of growth	2/135	244/17310	0.569902	0.735598	ENSG00000205364/ENSG00000198417	MT1M/MT1F	2
BP	GO:0006024	glycosaminoglycan biosynthetic process	1/135	108/17310	0.571825	0.735598	ENSG00000249853	HS3ST5	1
BP	GO:0007631	feeding behavior	1/135	108/17310	0.571825	0.735598	ENSG00000118473	SGIP1	1
BP	GO:0048593	camera-type eye morphogenesis	1/135	108/17310	0.571825	0.735598	ENSG00000105989	WNT2	1
BP	GO:0051928	positive regulation of calcium ion transport	1/135	108/17310	0.571825	0.735598	ENSG00000130988	RGN	1
BP	GO:0070613	regulation of protein processing	1/135	108/17310	0.571825	0.735598	ENSG00000105707	HPN	1
BP	GO:0006732	coenzyme metabolic process	3/135	380/17310	0.571879	0.735598	ENSG00000130988/ENSG00000110195/ENSG00000111716	RGN/FOLR1/LDHB	3
BP	GO:0051091	positive regulation of DNA binding transcription factor activity	2/135	245/17310	0.572132	0.735598	ENSG00000162407/ENSG00000105989	PLPP3/WNT2	2
BP	GO:0006353	DNA-templated transcription, termination	1/135	109/17310	0.575186	0.737274	ENSG00000160201	U2AF1	1
BP	GO:0010927	cellular component assembly involved in morphogenesis	1/135	109/17310	0.575186	0.737274	ENSG00000174607	UGT8	1
BP	GO:0043200	response to amino acid	1/135	109/17310	0.575186	0.737274	ENSG00000170962	PDGFD	1
BP	GO:0043279	response to alkaloid	1/135	109/17310	0.575186	0.737274	ENSG00000166311	SMPD1	1
BP	GO:0072009	nephron epithelium development	1/135	109/17310	0.575186	0.737274	ENSG00000145536	ADAMTS16	1
BP	GO:0042742	defense response to bacterium	2/135	247/17310	0.576568	0.737831	ENSG00000132718/ENSG00000181790	SYT11/ADGRB1	2
BP	GO:0003014	renal system process	1/135	110/17310	0.57852	0.737831	ENSG00000136160	EDNRB	1
BP	GO:0006304	DNA modification	1/135	110/17310	0.57852	0.737831	ENSG00000178896	EXOSC4	1
BP	GO:0007613	memory	1/135	110/17310	0.57852	0.737831	ENSG00000132872	SYT4	1
BP	GO:0014902	myotube differentiation	1/135	110/17310	0.57852	0.737831	ENSG00000181790	ADGRB1	1
BP	GO:0021987	cerebral cortex development	1/135	110/17310	0.57852	0.737831	ENSG00000171943	SRGAP2C	1
BP	GO:0060071	Wnt signaling pathway, planar cell polarity pathway	1/135	110/17310	0.57852	0.737831	ENSG00000107984	DKK1	1
BP	GO:1903317	regulation of protein maturation	1/135	110/17310	0.57852	0.737831	ENSG00000105707	HPN	1
BP	GO:0043542	endothelial cell migration	2/135	248/17310	0.578774	0.737831	ENSG00000241186/ENSG00000181790	TDGF1/ADGRB1	2
BP	GO:0034504	protein localization to nucleus	2/135	249/17310	0.580971	0.740184	ENSG00000082074/ENSG00000196911	FYB1/KPNA5	2
BP	GO:0010633	negative regulation of epithelial cell migration	1/135	111/17310	0.581828	0.74038	ENSG00000181790	ADGRB1	1
BP	GO:0072089	stem cell proliferation	1/135	111/17310	0.581828	0.74038	ENSG00000085563	ABCB1	1
BP	GO:0006406	mRNA export from nucleus	1/135	112/17310	0.58511	0.742607	ENSG00000160201	U2AF1	1
BP	GO:0071427	mRNA-containing ribonucleoprotein complex export from nucleus	1/135	112/17310	0.58511	0.742607	ENSG00000160201	U2AF1	1
BP	GO:0090175	regulation of establishment of planar polarity	1/135	112/17310	0.58511	0.742607	ENSG00000107984	DKK1	1
BP	GO:1903038	negative regulation of leukocyte cell-cell adhesion	1/135	112/17310	0.58511	0.742607	ENSG00000136235	GPNMB	1
BP	GO:0090596	sensory organ morphogenesis	2/135	251/17310	0.58534	0.742607	ENSG00000105989/ENSG00000105707	WNT2/HPN	2
BP	GO:0002065	columnar/cuboidal epithelial cell differentiation	1/135	113/17310	0.588367	0.744652	ENSG00000165091	TMC1	1
BP	GO:0006023	aminoglycan biosynthetic process	1/135	113/17310	0.588367	0.744652	ENSG00000249853	HS3ST5	1
BP	GO:0042177	negative regulation of protein catabolic process	1/135	113/17310	0.588367	0.744652	ENSG00000181790	ADGRB1	1
BP	GO:0070268	cornification	1/135	113/17310	0.588367	0.744652	ENSG00000134762	DSC3	1
BP	GO:0007162	negative regulation of cell adhesion	2/135	255/17310	0.593979	0.750994	ENSG00000136235/ENSG00000140873	GPNMB/ADAMTS18	2
BP	GO:0002761	regulation of myeloid leukocyte differentiation	1/135	115/17310	0.594805	0.750994	ENSG00000104267	CA2	1
BP	GO:0008543	fibroblast growth factor receptor signaling pathway	1/135	115/17310	0.594805	0.750994	ENSG00000140285	FGF7	1
BP	GO:0019751	polyol metabolic process	1/135	115/17310	0.594805	0.750994	ENSG00000177628	GBA	1
BP	GO:0032386	regulation of intracellular transport	3/135	394/17310	0.596528	0.752268	ENSG00000117016/ENSG00000174827/ENSG00000185896	RIMS3/PDZK1/LAMP1	3
BP	GO:0060537	muscle tissue development	3/135	394/17310	0.596528	0.752268	ENSG00000105989/ENSG00000107984/ENSG00000178127	WNT2/DKK1/NDUFV2	3
BP	GO:0046631	alpha-beta T cell activation	1/135	116/17310	0.597986	0.752754	ENSG00000115085	ZAP70	1
BP	GO:0046834	lipid phosphorylation	1/135	116/17310	0.597986	0.752754	ENSG00000140285	FGF7	1
BP	GO:2000134	negative regulation of G1/S transition of mitotic cell cycle	1/135	116/17310	0.597986	0.752754	ENSG00000136235	GPNMB	1
BP	GO:1901342	regulation of vasculature development	3/135	396/17310	0.599974	0.754806	ENSG00000136235/ENSG00000181790/ENSG00000170962	GPNMB/ADGRB1/PDGFD	3
BP	GO:0042471	ear morphogenesis	1/135	117/17310	0.601142	0.755373	ENSG00000105707	HPN	1
BP	GO:1905477	positive regulation of protein localization to membrane	1/135	117/17310	0.601142	0.755373	ENSG00000174827	PDZK1	1
BP	GO:0009063	cellular amino acid catabolic process	1/135	118/17310	0.604274	0.7588	ENSG00000166183	ASPG	1
BP	GO:0042063	gliogenesis	2/135	260/17310	0.60459	0.7588	ENSG00000171943/ENSG00000106278	SRGAP2C/PTPRZ1	2
BP	GO:0098656	anion transmembrane transport	2/135	261/17310	0.606687	0.760039	ENSG00000085563/ENSG00000147606	ABCB1/SLC26A7	2
BP	GO:0006493	protein O-linked glycosylation	1/135	119/17310	0.607382	0.760039	ENSG00000178234	GALNT11	1
BP	GO:0018107	peptidyl-threonine phosphorylation	1/135	119/17310	0.607382	0.760039	ENSG00000130822	PNCK	1
BP	GO:0032434	regulation of proteasomal ubiquitin-dependent protein catabolic process	1/135	119/17310	0.607382	0.760039	ENSG00000177628	GBA	1
BP	GO:0043618	regulation of transcription from RNA polymerase II promoter in response to stress	1/135	119/17310	0.607382	0.760039	ENSG00000164442	CITED2	1
BP	GO:0006805	xenobiotic metabolic process	1/135	120/17310	0.610465	0.762574	ENSG00000168765	GSTM4	1
BP	GO:0006486	protein glycosylation	2/135	263/17310	0.610855	0.762574	ENSG00000152127/ENSG00000178234	MGAT5/GALNT11	2
BP	GO:0043413	macromolecule glycosylation	2/135	263/17310	0.610855	0.762574	ENSG00000152127/ENSG00000178234	MGAT5/GALNT11	2
BP	GO:0046883	regulation of hormone secretion	2/135	263/17310	0.610855	0.762574	ENSG00000091428/ENSG00000145087	RAPGEF4/STXBP5L	2
BP	GO:0003231	cardiac ventricle development	1/135	121/17310	0.613524	0.764093	ENSG00000164442	CITED2	1
BP	GO:0051592	response to calcium ion	1/135	121/17310	0.613524	0.764093	ENSG00000130522	JUND	1
BP	GO:0055007	cardiac muscle cell differentiation	1/135	121/17310	0.613524	0.764093	ENSG00000107984	DKK1	1
BP	GO:0071482	cellular response to light stimulus	1/135	121/17310	0.613524	0.764093	ENSG00000138472	GUCA1C	1
BP	GO:0001736	establishment of planar polarity	1/135	122/17310	0.616559	0.766513	ENSG00000107984	DKK1	1
BP	GO:0001838	embryonic epithelial tube formation	1/135	122/17310	0.616559	0.766513	ENSG00000110195	FOLR1	1
BP	GO:0007164	establishment of tissue polarity	1/135	122/17310	0.616559	0.766513	ENSG00000107984	DKK1	1
BP	GO:0002706	regulation of lymphocyte mediated immunity	1/135	123/17310	0.619571	0.767088	ENSG00000185896	LAMP1	1
BP	GO:0030010	establishment of cell polarity	1/135	123/17310	0.619571	0.767088	ENSG00000114541	FRMD4B	1
BP	GO:0032479	regulation of type I interferon production	1/135	123/17310	0.619571	0.767088	ENSG00000181481	RNF135	1
BP	GO:0043467	regulation of generation of precursor metabolites and energy	1/135	123/17310	0.619571	0.767088	ENSG00000132825	PPP1R3D	1
BP	GO:0060359	response to ammonium ion	1/135	123/17310	0.619571	0.767088	ENSG00000166311	SMPD1	1
BP	GO:0062014	negative regulation of small molecule metabolic process	1/135	123/17310	0.619571	0.767088	ENSG00000136160	EDNRB	1
BP	GO:1902807	negative regulation of cell cycle G1/S phase transition	1/135	123/17310	0.619571	0.767088	ENSG00000136235	GPNMB	1
BP	GO:0051403	stress-activated MAPK cascade	2/135	268/17310	0.621132	0.767473	ENSG00000107984/ENSG00000099860	DKK1/GADD45B	2
BP	GO:0003158	endothelium development	1/135	124/17310	0.622559	0.767473	ENSG00000114739	ACVR2B	1
BP	GO:0008033	tRNA processing	1/135	124/17310	0.622559	0.767473	ENSG00000178694	NSUN3	1
BP	GO:0032606	type I interferon production	1/135	124/17310	0.622559	0.767473	ENSG00000181481	RNF135	1
BP	GO:0045834	positive regulation of lipid metabolic process	1/135	124/17310	0.622559	0.767473	ENSG00000130988	RGN	1
BP	GO:0051291	protein heterooligomerization	1/135	124/17310	0.622559	0.767473	ENSG00000165215	CLDN3	1
BP	GO:0034330	cell junction organization	2/135	269/17310	0.623162	0.767473	ENSG00000174607/ENSG00000165215	UGT8/CLDN3	2
BP	GO:0048863	stem cell differentiation	2/135	269/17310	0.623162	0.767473	ENSG00000110195/ENSG00000136160	FOLR1/EDNRB	2
BP	GO:0060326	cell chemotaxis	2/135	269/17310	0.623162	0.767473	ENSG00000170962/ENSG00000136160	PDGFD/EDNRB	2
BP	GO:0009100	glycoprotein metabolic process	3/135	411/17310	0.625209	0.768136	ENSG00000152127/ENSG00000249853/ENSG00000178234	MGAT5/HS3ST5/GALNT11	3
BP	GO:0009116	nucleoside metabolic process	1/135	125/17310	0.625524	0.768136	ENSG00000025708	TYMP	1
BP	GO:0035270	endocrine system development	1/135	125/17310	0.625524	0.768136	ENSG00000164442	CITED2	1
BP	GO:0043620	regulation of DNA-templated transcription in response to stress	1/135	125/17310	0.625524	0.768136	ENSG00000164442	CITED2	1
BP	GO:0051225	spindle assembly	1/135	125/17310	0.625524	0.768136	ENSG00000232653	GOLGA8N	1
BP	GO:0009895	negative regulation of catabolic process	2/135	271/17310	0.627197	0.769742	ENSG00000130988/ENSG00000181790	RGN/ADGRB1	2
BP	GO:0008637	apoptotic mitochondrial changes	1/135	126/17310	0.628466	0.770401	ENSG00000143543	JTB	1
BP	GO:0038061	NIK/NF-kappaB signaling	1/135	126/17310	0.628466	0.770401	ENSG00000181634	TNFSF15	1
BP	GO:0070085	glycosylation	2/135	272/17310	0.629203	0.770856	ENSG00000152127/ENSG00000178234	MGAT5/GALNT11	2
BP	GO:0007548	sex differentiation	2/135	273/17310	0.6312	0.772181	ENSG00000164442/ENSG00000064218	CITED2/DMRT3	2
BP	GO:0002831	regulation of response to biotic stimulus	1/135	127/17310	0.631385	0.772181	ENSG00000132718	SYT11	1
BP	GO:1903533	regulation of protein targeting	1/135	127/17310	0.631385	0.772181	ENSG00000174827	PDZK1	1
BP	GO:0045017	glycerolipid biosynthetic process	2/135	274/17310	0.633188	0.773938	ENSG00000130988/ENSG00000140285	RGN/FGF7	2
BP	GO:0045580	regulation of T cell differentiation	1/135	128/17310	0.634281	0.774823	ENSG00000115085	ZAP70	1
BP	GO:0048511	rhythmic process	2/135	276/17310	0.637141	0.776412	ENSG00000036672/ENSG00000130522	USP2/JUND	2
BP	GO:0030326	embryonic limb morphogenesis	1/135	129/17310	0.637154	0.776412	ENSG00000107984	DKK1	1
BP	GO:0035113	embryonic appendage morphogenesis	1/135	129/17310	0.637154	0.776412	ENSG00000107984	DKK1	1
BP	GO:0051146	striated muscle cell differentiation	2/135	277/17310	0.639104	0.776412	ENSG00000181790/ENSG00000107984	ADGRB1/DKK1	2
BP	GO:0006605	protein targeting	3/135	420/17310	0.639824	0.776412	ENSG00000174827/ENSG00000134419/ENSG00000233927	PDZK1/RPS15A/RPS28	3
BP	GO:0002576	platelet degranulation	1/135	130/17310	0.640005	0.776412	ENSG00000197249	SERPINA1	1
BP	GO:0007034	vacuolar transport	1/135	130/17310	0.640005	0.776412	ENSG00000185896	LAMP1	1
BP	GO:0032543	mitochondrial translation	1/135	130/17310	0.640005	0.776412	ENSG00000178694	NSUN3	1
BP	GO:0043280	positive regulation of cysteine-type endopeptidase activity involved in apoptotic process	1/135	130/17310	0.640005	0.776412	ENSG00000181634	TNFSF15	1
BP	GO:0050728	negative regulation of inflammatory response	1/135	130/17310	0.640005	0.776412	ENSG00000177628	GBA	1
BP	GO:0050921	positive regulation of chemotaxis	1/135	130/17310	0.640005	0.776412	ENSG00000170962	PDGFD	1
BP	GO:0072175	epithelial tube formation	1/135	130/17310	0.640005	0.776412	ENSG00000110195	FOLR1	1
BP	GO:0014065	phosphatidylinositol 3-kinase signaling	1/135	131/17310	0.642834	0.777604	ENSG00000170962	PDGFD	1
BP	GO:0045471	response to ethanol	1/135	131/17310	0.642834	0.777604	ENSG00000165215	CLDN3	1
BP	GO:0045807	positive regulation of endocytosis	1/135	131/17310	0.642834	0.777604	ENSG00000118473	SGIP1	1
BP	GO:0046683	response to organophosphorus	1/135	131/17310	0.642834	0.777604	ENSG00000130522	JUND	1
BP	GO:0071426	ribonucleoprotein complex export from nucleus	1/135	131/17310	0.642834	0.777604	ENSG00000160201	U2AF1	1
BP	GO:0006354	DNA-templated transcription, elongation	1/135	132/17310	0.645641	0.778317	ENSG00000187325	TAF9B	1
BP	GO:0035296	regulation of tube diameter	1/135	132/17310	0.645641	0.778317	ENSG00000136160	EDNRB	1
BP	GO:0051250	negative regulation of lymphocyte activation	1/135	132/17310	0.645641	0.778317	ENSG00000136235	GPNMB	1
BP	GO:0071166	ribonucleoprotein complex localization	1/135	132/17310	0.645641	0.778317	ENSG00000160201	U2AF1	1
BP	GO:0072329	monocarboxylic acid catabolic process	1/135	132/17310	0.645641	0.778317	ENSG00000166183	ASPG	1
BP	GO:0097746	regulation of blood vessel diameter	1/135	132/17310	0.645641	0.778317	ENSG00000136160	EDNRB	1
BP	GO:0002683	negative regulation of immune system process	3/135	426/17310	0.649346	0.781889	ENSG00000154822/ENSG00000136235/ENSG00000002933	PLCL2/GPNMB/TMEM176A	3
BP	GO:0044282	small molecule catabolic process	3/135	426/17310	0.649346	0.781889	ENSG00000154330/ENSG00000166183/ENSG00000025708	PGM5/ASPG/TYMP	3
BP	GO:0008380	RNA splicing	3/135	428/17310	0.652481	0.784933	ENSG00000112232/ENSG00000161082/ENSG00000160201	KHDRBS2/CELF5/U2AF1	3
BP	GO:0030258	lipid modification	2/135	284/17310	0.65262	0.784933	ENSG00000162407/ENSG00000140285	PLPP3/FGF7	2
BP	GO:0006633	fatty acid biosynthetic process	1/135	135/17310	0.65393	0.785744	ENSG00000130988	RGN	1
BP	GO:0050769	positive regulation of neurogenesis	3/135	429/17310	0.654041	0.785744	ENSG00000171943/ENSG00000107984/ENSG00000132872	SRGAP2C/DKK1/SYT4	3
BP	GO:0006090	pyruvate metabolic process	1/135	136/17310	0.656651	0.786737	ENSG00000111716	LDHB	1
BP	GO:0006865	amino acid transport	1/135	136/17310	0.656651	0.786737	ENSG00000132872	SYT4	1
BP	GO:0050773	regulation of dendrite development	1/135	136/17310	0.656651	0.786737	ENSG00000171943	SRGAP2C	1
BP	GO:0043434	response to peptide hormone	3/135	431/17310	0.657146	0.786737	ENSG00000104267/ENSG00000136160/ENSG00000130522	CA2/EDNRB/JUND	3
BP	GO:0055074	calcium ion homeostasis	3/135	431/17310	0.657146	0.786737	ENSG00000130988/ENSG00000179104/ENSG00000136160	RGN/TMTC2/EDNRB	3
BP	GO:0034599	cellular response to oxidative stress	2/135	287/17310	0.658289	0.786737	ENSG00000130988/ENSG00000170962	RGN/PDGFD	2
BP	GO:0001738	morphogenesis of a polarized epithelium	1/135	137/17310	0.65935	0.786737	ENSG00000107984	DKK1	1
BP	GO:0007612	learning	1/135	137/17310	0.65935	0.786737	ENSG00000107984	DKK1	1
BP	GO:0008584	male gonad development	1/135	137/17310	0.65935	0.786737	ENSG00000164442	CITED2	1
BP	GO:0090263	positive regulation of canonical Wnt signaling pathway	1/135	137/17310	0.65935	0.786737	ENSG00000105989	WNT2	1
BP	GO:0090501	RNA phosphodiester bond hydrolysis	1/135	137/17310	0.65935	0.786737	ENSG00000178896	EXOSC4	1
BP	GO:1903900	regulation of viral life cycle	1/135	137/17310	0.65935	0.786737	ENSG00000249853	HS3ST5	1
BP	GO:0010977	negative regulation of neuron projection development	1/135	138/17310	0.662027	0.788146	ENSG00000171943	SRGAP2C	1
BP	GO:0042542	response to hydrogen peroxide	1/135	138/17310	0.662027	0.788146	ENSG00000170962	PDGFD	1
BP	GO:0046546	development of primary male sexual characteristics	1/135	138/17310	0.662027	0.788146	ENSG00000164442	CITED2	1
BP	GO:0060041	retina development in camera-type eye	1/135	138/17310	0.662027	0.788146	ENSG00000114739	ACVR2B	1
BP	GO:0016999	antibiotic metabolic process	1/135	139/17310	0.664685	0.790415	ENSG00000196616	ADH1B	1
BP	GO:0046165	alcohol biosynthetic process	1/135	139/17310	0.664685	0.790415	ENSG00000177628	GBA	1
BP	GO:0048562	embryonic organ morphogenesis	2/135	291/17310	0.665733	0.790725	ENSG00000110195/ENSG00000105707	FOLR1/HPN	2
BP	GO:0001906	cell killing	1/135	140/17310	0.667321	0.790725	ENSG00000185896	LAMP1	1
BP	GO:0043524	negative regulation of neuron apoptotic process	1/135	140/17310	0.667321	0.790725	ENSG00000154153	RETREG1	1
BP	GO:0050880	regulation of blood vessel size	1/135	140/17310	0.667321	0.790725	ENSG00000136160	EDNRB	1
BP	GO:0072073	kidney epithelium development	1/135	140/17310	0.667321	0.790725	ENSG00000145536	ADAMTS16	1
BP	GO:0009152	purine ribonucleotide biosynthetic process	2/135	292/17310	0.667574	0.790725	ENSG00000138472/ENSG00000136160	GUCA1C/EDNRB	2
BP	GO:0016236	macroautophagy	2/135	292/17310	0.667574	0.790725	ENSG00000177628/ENSG00000154153	GBA/RETREG1	2
BP	GO:0035150	regulation of tube size	1/135	141/17310	0.669937	0.792517	ENSG00000136160	EDNRB	1
BP	GO:0071236	cellular response to antibiotic	1/135	141/17310	0.669937	0.792517	ENSG00000170962	PDGFD	1
BP	GO:0043687	post-translational protein modification	3/135	441/17310	0.672373	0.792517	ENSG00000182667/ENSG00000111671/ENSG00000197249	NTM/SPSB2/SERPINA1	3
BP	GO:0001508	action potential	1/135	142/17310	0.672532	0.792517	ENSG00000177628	GBA	1
BP	GO:0008277	regulation of G-protein coupled receptor protein signaling pathway	1/135	142/17310	0.672532	0.792517	ENSG00000138472	GUCA1C	1
BP	GO:0009314	response to radiation	3/135	442/17310	0.673869	0.792517	ENSG00000138472/ENSG00000036672/ENSG00000130522	GUCA1C/USP2/JUND	3
BP	GO:0006164	purine nucleotide biosynthetic process	2/135	296/17310	0.674855	0.792517	ENSG00000138472/ENSG00000136160	GUCA1C/EDNRB	2
BP	GO:0001764	neuron migration	1/135	143/17310	0.675107	0.792517	ENSG00000171943	SRGAP2C	1
BP	GO:0007030	Golgi organization	1/135	143/17310	0.675107	0.792517	ENSG00000232653	GOLGA8N	1
BP	GO:0010970	transport along microtubule	1/135	143/17310	0.675107	0.792517	ENSG00000185896	LAMP1	1
BP	GO:0030534	adult behavior	1/135	143/17310	0.675107	0.792517	ENSG00000064218	DMRT3	1
BP	GO:0048660	regulation of smooth muscle cell proliferation	1/135	143/17310	0.675107	0.792517	ENSG00000170962	PDGFD	1
BP	GO:0051384	response to glucocorticoid	1/135	143/17310	0.675107	0.792517	ENSG00000177628	GBA	1
BP	GO:0099111	microtubule-based transport	1/135	143/17310	0.675107	0.792517	ENSG00000185896	LAMP1	1
BP	GO:1903707	negative regulation of hemopoiesis	1/135	143/17310	0.675107	0.792517	ENSG00000002933	TMEM176A	1
BP	GO:2000058	regulation of ubiquitin-dependent protein catabolic process	1/135	143/17310	0.675107	0.792517	ENSG00000177628	GBA	1
BP	GO:0031098	stress-activated protein kinase signaling cascade	2/135	297/17310	0.676656	0.793305	ENSG00000107984/ENSG00000099860	DKK1/GADD45B	2
BP	GO:0043010	camera-type eye development	2/135	297/17310	0.676656	0.793305	ENSG00000114739/ENSG00000105989	ACVR2B/WNT2	2
BP	GO:0016482	cytosolic transport	1/135	144/17310	0.677662	0.793305	ENSG00000185896	LAMP1	1
BP	GO:0035148	tube formation	1/135	144/17310	0.677662	0.793305	ENSG00000110195	FOLR1	1
BP	GO:0048592	eye morphogenesis	1/135	144/17310	0.677662	0.793305	ENSG00000105989	WNT2	1
BP	GO:2001056	positive regulation of cysteine-type endopeptidase activity	1/135	145/17310	0.680197	0.79583	ENSG00000181634	TNFSF15	1
BP	GO:0048659	smooth muscle cell proliferation	1/135	146/17310	0.682712	0.798329	ENSG00000170962	PDGFD	1
BP	GO:0006661	phosphatidylinositol biosynthetic process	1/135	147/17310	0.685208	0.799472	ENSG00000140285	FGF7	1
BP	GO:0009451	RNA modification	1/135	147/17310	0.685208	0.799472	ENSG00000178694	NSUN3	1
BP	GO:0014074	response to purine-containing compound	1/135	147/17310	0.685208	0.799472	ENSG00000130522	JUND	1
BP	GO:0016573	histone acetylation	1/135	147/17310	0.685208	0.799472	ENSG00000187325	TAF9B	1
BP	GO:0046486	glycerolipid metabolic process	3/135	451/17310	0.687105	0.800587	ENSG00000164434/ENSG00000130988/ENSG00000140285	FABP7/RGN/FGF7	3
BP	GO:1903706	regulation of hemopoiesis	3/135	451/17310	0.687105	0.800587	ENSG00000115085/ENSG00000002933/ENSG00000104267	ZAP70/TMEM176A/CA2	3
BP	GO:0006405	RNA export from nucleus	1/135	148/17310	0.687684	0.800587	ENSG00000160201	U2AF1	1
BP	GO:0051028	mRNA transport	1/135	148/17310	0.687684	0.800587	ENSG00000160201	U2AF1	1
BP	GO:0000187	activation of MAPK activity	1/135	149/17310	0.69014	0.801674	ENSG00000241186	TDGF1	1
BP	GO:0035107	appendage morphogenesis	1/135	149/17310	0.69014	0.801674	ENSG00000107984	DKK1	1
BP	GO:0035108	limb morphogenesis	1/135	149/17310	0.69014	0.801674	ENSG00000107984	DKK1	1
BP	GO:0071695	anatomical structure maturation	1/135	149/17310	0.69014	0.801674	ENSG00000136160	EDNRB	1
BP	GO:0009260	ribonucleotide biosynthetic process	2/135	305/17310	0.69077	0.801963	ENSG00000138472/ENSG00000136160	GUCA1C/EDNRB	2
BP	GO:0045931	positive regulation of mitotic cell cycle	1/135	150/17310	0.692578	0.803619	ENSG00000036672	USP2	1
BP	GO:1990138	neuron projection extension	1/135	151/17310	0.694996	0.805937	ENSG00000132872	SYT4	1
BP	GO:0007409	axonogenesis	3/135	457/17310	0.695706	0.805937	ENSG00000106278/ENSG00000181790/ENSG00000108231	PTPRZ1/ADGRB1/LGI1	3
BP	GO:0072522	purine-containing compound biosynthetic process	2/135	308/17310	0.695932	0.805937	ENSG00000138472/ENSG00000136160	GUCA1C/EDNRB	2
BP	GO:0001890	placenta development	1/135	152/17310	0.697396	0.805937	ENSG00000105989	WNT2	1
BP	GO:0018393	internal peptidyl-lysine acetylation	1/135	152/17310	0.697396	0.805937	ENSG00000187325	TAF9B	1
BP	GO:0046390	ribose phosphate biosynthetic process	2/135	309/17310	0.697637	0.805937	ENSG00000138472/ENSG00000136160	GUCA1C/EDNRB	2
BP	GO:0070372	regulation of ERK1 and ERK2 cascade	2/135	309/17310	0.697637	0.805937	ENSG00000136235/ENSG00000170962	GPNMB/PDGFD	2
BP	GO:0070588	calcium ion transmembrane transport	2/135	309/17310	0.697637	0.805937	ENSG00000130988/ENSG00000165091	RGN/TMC1	2
BP	GO:0009615	response to virus	2/135	310/17310	0.699334	0.807454	ENSG00000178896/ENSG00000134419	EXOSC4/RPS15A	2
BP	GO:0051262	protein tetramerization	1/135	153/17310	0.699777	0.807523	ENSG00000132718	SYT11	1
BP	GO:0002695	negative regulation of leukocyte activation	1/135	154/17310	0.702139	0.80892	ENSG00000136235	GPNMB	1
BP	GO:0019827	stem cell population maintenance	1/135	154/17310	0.702139	0.80892	ENSG00000241186	TDGF1	1
BP	GO:0035567	non-canonical Wnt signaling pathway	1/135	154/17310	0.702139	0.80892	ENSG00000107984	DKK1	1
BP	GO:0051051	negative regulation of transport	3/135	462/17310	0.702738	0.809167	ENSG00000132718/ENSG00000145087/ENSG00000132872	SYT11/STXBP5L/SYT4	3
BP	GO:0007018	microtubule-based movement	2/135	313/17310	0.704378	0.81029	ENSG00000169994/ENSG00000185896	MYO7B/LAMP1	2
BP	GO:0140053	mitochondrial gene expression	1/135	155/17310	0.704483	0.81029	ENSG00000178694	NSUN3	1
BP	GO:0045619	regulation of lymphocyte differentiation	1/135	156/17310	0.706809	0.812078	ENSG00000115085	ZAP70	1
BP	GO:0098727	maintenance of cell number	1/135	156/17310	0.706809	0.812078	ENSG00000241186	TDGF1	1
BP	GO:0021915	neural tube development	1/135	157/17310	0.709116	0.814285	ENSG00000110195	FOLR1	1
BP	GO:0006475	internal protein amino acid acetylation	1/135	158/17310	0.711405	0.816024	ENSG00000187325	TAF9B	1
BP	GO:0007033	vacuole organization	1/135	158/17310	0.711405	0.816024	ENSG00000177628	GBA	1
BP	GO:0018394	peptidyl-lysine acetylation	1/135	159/17310	0.713677	0.81685	ENSG00000187325	TAF9B	1
BP	GO:0030203	glycosaminoglycan metabolic process	1/135	159/17310	0.713677	0.81685	ENSG00000249853	HS3ST5	1
BP	GO:0048015	phosphatidylinositol-mediated signaling	1/135	159/17310	0.713677	0.81685	ENSG00000170962	PDGFD	1
BP	GO:0051897	positive regulation of protein kinase B signaling	1/135	159/17310	0.713677	0.81685	ENSG00000140285	FGF7	1
BP	GO:0031960	response to corticosteroid	1/135	160/17310	0.715931	0.817652	ENSG00000177628	GBA	1
BP	GO:0043488	regulation of mRNA stability	1/135	160/17310	0.715931	0.817652	ENSG00000178896	EXOSC4	1
BP	GO:2001242	regulation of intrinsic apoptotic signaling pathway	1/135	160/17310	0.715931	0.817652	ENSG00000187325	TAF9B	1
BP	GO:2001257	regulation of cation channel activity	1/135	160/17310	0.715931	0.817652	ENSG00000188803	SHISA6	1
BP	GO:0006644	phospholipid metabolic process	3/135	472/17310	0.716434	0.817784	ENSG00000162407/ENSG00000166311/ENSG00000140285	PLPP3/SMPD1/FGF7	3
BP	GO:0098542	defense response to other organism	3/135	473/17310	0.717777	0.818873	ENSG00000132718/ENSG00000181790/ENSG00000178896	SYT11/ADGRB1/EXOSC4	3
BP	GO:1902115	regulation of organelle assembly	1/135	161/17310	0.718167	0.818873	ENSG00000145536	ADAMTS16	1
BP	GO:0048638	regulation of developmental growth	2/135	322/17310	0.719093	0.819486	ENSG00000105989/ENSG00000132872	WNT2/SYT4	2
BP	GO:0001936	regulation of endothelial cell proliferation	1/135	162/17310	0.720385	0.819974	ENSG00000105989	WNT2	1
BP	GO:0048017	inositol lipid-mediated signaling	1/135	162/17310	0.720385	0.819974	ENSG00000170962	PDGFD	1
BP	GO:0006066	alcohol metabolic process	2/135	323/17310	0.720689	0.819974	ENSG00000177628/ENSG00000196616	GBA/ADH1B	2
BP	GO:0007519	skeletal muscle tissue development	1/135	163/17310	0.722587	0.821689	ENSG00000107984	DKK1	1
BP	GO:0016241	regulation of macroautophagy	1/135	164/17310	0.724771	0.822706	ENSG00000177628	GBA	1
BP	GO:0021543	pallium development	1/135	164/17310	0.724771	0.822706	ENSG00000171943	SRGAP2C	1
BP	GO:0032496	response to lipopolysaccharide	2/135	326/17310	0.725434	0.822706	ENSG00000136160/ENSG00000130522	EDNRB/JUND	2
BP	GO:0046677	response to antibiotic	2/135	326/17310	0.725434	0.822706	ENSG00000165215/ENSG00000170962	CLDN3/PDGFD	2
BP	GO:0070371	ERK1 and ERK2 cascade	2/135	326/17310	0.725434	0.822706	ENSG00000136235/ENSG00000170962	GPNMB/PDGFD	2
BP	GO:0003018	vascular process in circulatory system	1/135	165/17310	0.726938	0.823081	ENSG00000136160	EDNRB	1
BP	GO:0008360	regulation of cell shape	1/135	165/17310	0.726938	0.823081	ENSG00000105707	HPN	1
BP	GO:0048469	cell maturation	1/135	165/17310	0.726938	0.823081	ENSG00000136160	EDNRB	1
BP	GO:0010565	regulation of cellular ketone metabolic process	1/135	166/17310	0.729088	0.824186	ENSG00000130988	RGN	1
BP	GO:0030705	cytoskeleton-dependent intracellular transport	1/135	166/17310	0.729088	0.824186	ENSG00000185896	LAMP1	1
BP	GO:0031345	negative regulation of cell projection organization	1/135	166/17310	0.729088	0.824186	ENSG00000171943	SRGAP2C	1
BP	GO:0002703	regulation of leukocyte mediated immunity	1/135	167/17310	0.731221	0.825711	ENSG00000185896	LAMP1	1
BP	GO:0046890	regulation of lipid biosynthetic process	1/135	167/17310	0.731221	0.825711	ENSG00000130988	RGN	1
BP	GO:0009166	nucleotide catabolic process	1/135	168/17310	0.733338	0.826772	ENSG00000171408	PDE7B	1
BP	GO:0010822	positive regulation of mitochondrion organization	1/135	168/17310	0.733338	0.826772	ENSG00000177628	GBA	1
BP	GO:0043487	regulation of RNA stability	1/135	168/17310	0.733338	0.826772	ENSG00000178896	EXOSC4	1
BP	GO:0051604	protein maturation	2/135	332/17310	0.734721	0.827368	ENSG00000144182/ENSG00000105707	LIPT1/HPN	2
BP	GO:0002040	sprouting angiogenesis	1/135	169/17310	0.735438	0.827368	ENSG00000241186	TDGF1	1
BP	GO:0016525	negative regulation of angiogenesis	1/135	169/17310	0.735438	0.827368	ENSG00000181790	ADGRB1	1
BP	GO:0043534	blood vessel endothelial cell migration	1/135	169/17310	0.735438	0.827368	ENSG00000241186	TDGF1	1
BP	GO:0051099	positive regulation of binding	1/135	170/17310	0.737522	0.829031	ENSG00000154822	PLCL2	1
BP	GO:0031331	positive regulation of cellular catabolic process	2/135	334/17310	0.737757	0.829031	ENSG00000177628/ENSG00000130988	GBA/RGN	2
BP	GO:0019362	pyridine nucleotide metabolic process	1/135	171/17310	0.739589	0.829031	ENSG00000111716	LDHB	1
BP	GO:0046496	nicotinamide nucleotide metabolic process	1/135	171/17310	0.739589	0.829031	ENSG00000111716	LDHB	1
BP	GO:0050707	regulation of cytokine secretion	1/135	171/17310	0.739589	0.829031	ENSG00000132718	SYT11	1
BP	GO:0060538	skeletal muscle organ development	1/135	171/17310	0.739589	0.829031	ENSG00000107984	DKK1	1
BP	GO:0000910	cytokinesis	1/135	172/17310	0.74164	0.829031	ENSG00000143543	JTB	1
BP	GO:0006022	aminoglycan metabolic process	1/135	172/17310	0.74164	0.829031	ENSG00000249853	HS3ST5	1
BP	GO:0010950	positive regulation of endopeptidase activity	1/135	172/17310	0.74164	0.829031	ENSG00000181634	TNFSF15	1
BP	GO:0043112	receptor metabolic process	1/135	172/17310	0.74164	0.829031	ENSG00000107984	DKK1	1
BP	GO:0061136	regulation of proteasomal protein catabolic process	1/135	172/17310	0.74164	0.829031	ENSG00000177628	GBA	1
BP	GO:2000181	negative regulation of blood vessel morphogenesis	1/135	172/17310	0.74164	0.829031	ENSG00000181790	ADGRB1	1
BP	GO:0006397	mRNA processing	3/135	493/17310	0.743616	0.830424	ENSG00000112232/ENSG00000161082/ENSG00000160201	KHDRBS2/CELF5/U2AF1	3
BP	GO:0071222	cellular response to lipopolysaccharide	1/135	173/17310	0.743675	0.830424	ENSG00000136160	EDNRB	1
BP	GO:0033209	tumor necrosis factor-mediated signaling pathway	1/135	174/17310	0.745695	0.831797	ENSG00000181634	TNFSF15	1
BP	GO:0071466	cellular response to xenobiotic stimulus	1/135	174/17310	0.745695	0.831797	ENSG00000168765	GSTM4	1
BP	GO:1901652	response to peptide	3/135	495/17310	0.746095	0.831803	ENSG00000104267/ENSG00000136160/ENSG00000130522	CA2/EDNRB/JUND	3
BP	GO:2000045	regulation of G1/S transition of mitotic cell cycle	1/135	175/17310	0.747698	0.831843	ENSG00000136235	GPNMB	1
BP	GO:0030198	extracellular matrix organization	2/135	341/17310	0.748154	0.831843	ENSG00000115232/ENSG00000105707	ITGA4/HPN	2
BP	GO:0035690	cellular response to drug	2/135	341/17310	0.748154	0.831843	ENSG00000110195/ENSG00000170962	FOLR1/PDGFD	2
BP	GO:0045666	positive regulation of neuron differentiation	2/135	342/17310	0.74961	0.831843	ENSG00000107984/ENSG00000132872	DKK1/SYT4	2
BP	GO:0001935	endothelial cell proliferation	1/135	176/17310	0.749686	0.831843	ENSG00000105989	WNT2	1
BP	GO:0048736	appendage development	1/135	176/17310	0.749686	0.831843	ENSG00000107984	DKK1	1
BP	GO:0060173	limb development	1/135	176/17310	0.749686	0.831843	ENSG00000107984	DKK1	1
BP	GO:0072524	pyridine-containing compound metabolic process	1/135	176/17310	0.749686	0.831843	ENSG00000111716	LDHB	1
BP	GO:0140013	meiotic nuclear division	1/135	176/17310	0.749686	0.831843	ENSG00000181773	GPR3	1
BP	GO:1901796	regulation of signal transduction by p53 class mediator	1/135	177/17310	0.751658	0.833592	ENSG00000187325	TAF9B	1
BP	GO:0002237	response to molecule of bacterial origin	2/135	344/17310	0.752501	0.834088	ENSG00000136160/ENSG00000130522	EDNRB/JUND	2
BP	GO:0001666	response to hypoxia	2/135	345/17310	0.753936	0.834361	ENSG00000164442/ENSG00000165215	CITED2/CLDN3	2
BP	GO:0002697	regulation of immune effector process	2/135	345/17310	0.753936	0.834361	ENSG00000242574/ENSG00000185896	HLA-DMB/LAMP1	2
BP	GO:1903829	positive regulation of cellular protein localization	2/135	345/17310	0.753936	0.834361	ENSG00000174827/ENSG00000132718	PDZK1/SYT11	2
BP	GO:1901343	negative regulation of vasculature development	1/135	179/17310	0.755556	0.835715	ENSG00000181790	ADGRB1	1
BP	GO:0007219	Notch signaling pathway	1/135	181/17310	0.759394	0.838199	ENSG00000178234	GALNT11	1
BP	GO:0061013	regulation of mRNA catabolic process	1/135	181/17310	0.759394	0.838199	ENSG00000178896	EXOSC4	1
BP	GO:0071219	cellular response to molecule of bacterial origin	1/135	181/17310	0.759394	0.838199	ENSG00000136160	EDNRB	1
BP	GO:0071478	cellular response to radiation	1/135	181/17310	0.759394	0.838199	ENSG00000138472	GUCA1C	1
BP	GO:0006611	protein export from nucleus	1/135	182/17310	0.76129	0.839852	ENSG00000160201	U2AF1	1
BP	GO:0050727	regulation of inflammatory response	2/135	351/17310	0.762396	0.840606	ENSG00000177628/ENSG00000136160	GBA/EDNRB	2
BP	GO:0031396	regulation of protein ubiquitination	1/135	183/17310	0.763172	0.840606	ENSG00000181790	ADGRB1	1
BP	GO:1901654	response to ketone	1/135	183/17310	0.763172	0.840606	ENSG00000177628	GBA	1
BP	GO:0036293	response to decreased oxygen levels	2/135	353/17310	0.76516	0.842356	ENSG00000164442/ENSG00000165215	CITED2/CLDN3	2
BP	GO:0006367	transcription initiation from RNA polymerase II promoter	1/135	185/17310	0.766891	0.843379	ENSG00000187325	TAF9B	1
BP	GO:0051783	regulation of nuclear division	1/135	185/17310	0.766891	0.843379	ENSG00000181773	GPR3	1
BP	GO:0009913	epidermal cell differentiation	2/135	355/17310	0.767896	0.844044	ENSG00000165091/ENSG00000134762	TMC1/DSC3	2
BP	GO:0002244	hematopoietic progenitor cell differentiation	1/135	186/17310	0.768728	0.844518	ENSG00000106278	PTPRZ1	1
BP	GO:0007051	spindle organization	1/135	187/17310	0.770552	0.845199	ENSG00000232653	GOLGA8N	1
BP	GO:0031348	negative regulation of defense response	1/135	187/17310	0.770552	0.845199	ENSG00000177628	GBA	1
BP	GO:2001020	regulation of response to DNA damage stimulus	1/135	187/17310	0.770552	0.845199	ENSG00000187325	TAF9B	1
BP	GO:0006733	oxidoreduction coenzyme metabolic process	1/135	188/17310	0.772361	0.845861	ENSG00000111716	LDHB	1
BP	GO:0044272	sulfur compound biosynthetic process	1/135	188/17310	0.772361	0.845861	ENSG00000168765	GSTM4	1
BP	GO:0060348	bone development	1/135	188/17310	0.772361	0.845861	ENSG00000130988	RGN	1
BP	GO:0010952	positive regulation of peptidase activity	1/135	189/17310	0.774155	0.847386	ENSG00000181634	TNFSF15	1
BP	GO:0006473	protein acetylation	1/135	190/17310	0.775936	0.848013	ENSG00000187325	TAF9B	1
BP	GO:0009749	response to glucose	1/135	190/17310	0.775936	0.848013	ENSG00000114739	ACVR2B	1
BP	GO:0090316	positive regulation of intracellular protein transport	1/135	190/17310	0.775936	0.848013	ENSG00000174827	PDZK1	1
BP	GO:1903046	meiotic cell cycle process	1/135	191/17310	0.777703	0.849503	ENSG00000181773	GPR3	1
BP	GO:0010959	regulation of metal ion transport	2/135	363/17310	0.778568	0.850007	ENSG00000130988/ENSG00000165091	RGN/TMC1	2
BP	GO:0002573	myeloid leukocyte differentiation	1/135	192/17310	0.779456	0.850096	ENSG00000104267	CA2	1
BP	GO:0097305	response to alcohol	1/135	192/17310	0.779456	0.850096	ENSG00000165215	CLDN3	1
BP	GO:0060271	cilium assembly	2/135	365/17310	0.781168	0.851111	ENSG00000145536/ENSG00000178234	ADAMTS16/GALNT11	2
BP	GO:1902806	regulation of cell cycle G1/S phase transition	1/135	193/17310	0.781195	0.851111	ENSG00000136235	GPNMB	1
BP	GO:0045765	regulation of angiogenesis	2/135	366/17310	0.782459	0.852046	ENSG00000136235/ENSG00000181790	GPNMB/ADGRB1	2
BP	GO:0009746	response to hexose	1/135	194/17310	0.782921	0.852109	ENSG00000114739	ACVR2B	1
BP	GO:0006520	cellular amino acid metabolic process	2/135	367/17310	0.783742	0.852563	ENSG00000162396/ENSG00000166183	PARS2/ASPG	2
BP	GO:0050663	cytokine secretion	1/135	195/17310	0.784633	0.853091	ENSG00000132718	SYT11	1
BP	GO:0009165	nucleotide biosynthetic process	2/135	369/17310	0.78629	0.854056	ENSG00000138472/ENSG00000136160	GUCA1C/EDNRB	2
BP	GO:0043523	regulation of neuron apoptotic process	1/135	196/17310	0.786332	0.854056	ENSG00000154153	RETREG1	1
BP	GO:0010001	glial cell differentiation	1/135	197/17310	0.788017	0.854565	ENSG00000106278	PTPRZ1	1
BP	GO:0050657	nucleic acid transport	1/135	197/17310	0.788017	0.854565	ENSG00000160201	U2AF1	1
BP	GO:0050658	RNA transport	1/135	197/17310	0.788017	0.854565	ENSG00000160201	U2AF1	1
BP	GO:0032886	regulation of microtubule-based process	1/135	198/17310	0.78969	0.855497	ENSG00000185896	LAMP1	1
BP	GO:0071456	cellular response to hypoxia	1/135	198/17310	0.78969	0.855497	ENSG00000164442	CITED2	1
BP	GO:1901293	nucleoside phosphate biosynthetic process	2/135	373/17310	0.791307	0.855974	ENSG00000138472/ENSG00000136160	GUCA1C/EDNRB	2
BP	GO:0030595	leukocyte chemotaxis	1/135	199/17310	0.791349	0.855974	ENSG00000136160	EDNRB	1
BP	GO:0034284	response to monosaccharide	1/135	199/17310	0.791349	0.855974	ENSG00000114739	ACVR2B	1
BP	GO:0050920	regulation of chemotaxis	1/135	200/17310	0.792995	0.856874	ENSG00000170962	PDGFD	1
BP	GO:0051236	establishment of RNA localization	1/135	200/17310	0.792995	0.856874	ENSG00000160201	U2AF1	1
BP	GO:0070482	response to oxygen levels	2/135	377/17310	0.79622	0.859918	ENSG00000164442/ENSG00000165215	CITED2/CLDN3	2
BP	GO:0044782	cilium organization	2/135	378/17310	0.797433	0.860786	ENSG00000145536/ENSG00000178234	ADAMTS16/GALNT11	2
BP	GO:0071216	cellular response to biotic stimulus	1/135	203/17310	0.797857	0.860802	ENSG00000136160	EDNRB	1
BP	GO:0007163	establishment or maintenance of cell polarity	1/135	204/17310	0.799452	0.861641	ENSG00000114541	FRMD4B	1
BP	GO:0051168	nuclear export	1/135	204/17310	0.799452	0.861641	ENSG00000160201	U2AF1	1
BP	GO:0036294	cellular response to decreased oxygen levels	1/135	205/17310	0.801035	0.862464	ENSG00000164442	CITED2	1
BP	GO:0071897	DNA biosynthetic process	1/135	205/17310	0.801035	0.862464	ENSG00000130988	RGN	1
BP	GO:0007601	visual perception	1/135	206/17310	0.802605	0.863713	ENSG00000138472	GUCA1C	1
BP	GO:0007584	response to nutrient	1/135	207/17310	0.804163	0.864948	ENSG00000110195	FOLR1	1
BP	GO:0007160	cell-matrix adhesion	1/135	208/17310	0.805709	0.866168	ENSG00000115232	ITGA4	1
BP	GO:0022618	ribonucleoprotein complex assembly	1/135	209/17310	0.807242	0.866798	ENSG00000233927	RPS28	1
BP	GO:0048588	developmental cell growth	1/135	210/17310	0.808764	0.866798	ENSG00000132872	SYT4	1
BP	GO:0048705	skeletal system morphogenesis	1/135	210/17310	0.808764	0.866798	ENSG00000114739	ACVR2B	1
BP	GO:0050953	sensory perception of light stimulus	1/135	210/17310	0.808764	0.866798	ENSG00000138472	GUCA1C	1
BP	GO:0071804	cellular potassium ion transport	1/135	210/17310	0.808764	0.866798	ENSG00000105707	HPN	1
BP	GO:0071805	potassium ion transmembrane transport	1/135	210/17310	0.808764	0.866798	ENSG00000105707	HPN	1
BP	GO:1903320	regulation of protein modification by small protein conjugation or removal	1/135	211/17310	0.810274	0.867974	ENSG00000181790	ADGRB1	1
BP	GO:0048545	response to steroid hormone	2/135	391/17310	0.812627	0.86961	ENSG00000177628/ENSG00000104267	GBA/CA2	2
BP	GO:0060249	anatomical structure homeostasis	2/135	391/17310	0.812627	0.86961	ENSG00000104267/ENSG00000148600	CA2/CDHR1	2
BP	GO:0009896	positive regulation of catabolic process	2/135	392/17310	0.813753	0.869931	ENSG00000177628/ENSG00000130988	GBA/RGN	2
BP	GO:0018205	peptidyl-lysine modification	2/135	392/17310	0.813753	0.869931	ENSG00000144182/ENSG00000187325	LIPT1/TAF9B	2
BP	GO:2001234	negative regulation of apoptotic signaling pathway	1/135	214/17310	0.814733	0.870536	ENSG00000187325	TAF9B	1
BP	GO:0008406	gonad development	1/135	215/17310	0.816196	0.871215	ENSG00000164442	CITED2	1
BP	GO:1904018	positive regulation of vasculature development	1/135	215/17310	0.816196	0.871215	ENSG00000170962	PDGFD	1
BP	GO:0043062	extracellular structure organization	2/135	395/17310	0.817095	0.871733	ENSG00000115232/ENSG00000105707	ITGA4/HPN	2
BP	GO:0016358	dendrite development	1/135	216/17310	0.817647	0.871881	ENSG00000171943	SRGAP2C	1
BP	GO:0043281	regulation of cysteine-type endopeptidase activity involved in apoptotic process	1/135	217/17310	0.819087	0.872533	ENSG00000181634	TNFSF15	1
BP	GO:0060560	developmental growth involved in morphogenesis	1/135	217/17310	0.819087	0.872533	ENSG00000132872	SYT4	1
BP	GO:0033500	carbohydrate homeostasis	1/135	219/17310	0.821934	0.87325	ENSG00000145087	STXBP5L	1
BP	GO:0042593	glucose homeostasis	1/135	219/17310	0.821934	0.87325	ENSG00000145087	STXBP5L	1
BP	GO:0051052	regulation of DNA metabolic process	2/135	400/17310	0.822547	0.87325	ENSG00000130988/ENSG00000167232	RGN/ZNF91	2
BP	GO:0002449	lymphocyte mediated immunity	1/135	220/17310	0.82334	0.87325	ENSG00000185896	LAMP1	1
BP	GO:0051896	regulation of protein kinase B signaling	1/135	220/17310	0.82334	0.87325	ENSG00000140285	FGF7	1
BP	GO:1901605	alpha-amino acid metabolic process	1/135	220/17310	0.82334	0.87325	ENSG00000166183	ASPG	1
BP	GO:0043161	proteasome-mediated ubiquitin-dependent protein catabolic process	2/135	402/17310	0.824687	0.87325	ENSG00000177628/ENSG00000111671	GBA/SPSB2	2
BP	GO:0009743	response to carbohydrate	1/135	221/17310	0.824736	0.87325	ENSG00000114739	ACVR2B	1
BP	GO:0045137	development of primary sexual characteristics	1/135	221/17310	0.824736	0.87325	ENSG00000164442	CITED2	1
BP	GO:0051402	neuron apoptotic process	1/135	221/17310	0.824736	0.87325	ENSG00000154153	RETREG1	1
BP	GO:0071453	cellular response to oxygen levels	1/135	221/17310	0.824736	0.87325	ENSG00000164442	CITED2	1
BP	GO:0071826	ribonucleoprotein complex subunit organization	1/135	221/17310	0.824736	0.87325	ENSG00000233927	RPS28	1
BP	GO:0006814	sodium ion transport	1/135	222/17310	0.82612	0.874276	ENSG00000115665	SLC5A7	1
BP	GO:0046488	phosphatidylinositol metabolic process	1/135	223/17310	0.827494	0.87529	ENSG00000140285	FGF7	1
BP	GO:0051607	defense response to virus	1/135	224/17310	0.828857	0.876291	ENSG00000178896	EXOSC4	1
BP	GO:0030217	T cell differentiation	1/135	225/17310	0.830209	0.876841	ENSG00000115085	ZAP70	1
BP	GO:0031424	keratinization	1/135	225/17310	0.830209	0.876841	ENSG00000134762	DSC3	1
BP	GO:0010821	regulation of mitochondrion organization	1/135	226/17310	0.831551	0.877818	ENSG00000177628	GBA	1
BP	GO:0015850	organic hydroxy compound transport	1/135	229/17310	0.835513	0.881558	ENSG00000132872	SYT4	1
BP	GO:0006816	calcium ion transport	2/135	414/17310	0.83705	0.882296	ENSG00000130988/ENSG00000165091	RGN/TMC1	2
BP	GO:0052548	regulation of endopeptidase activity	2/135	414/17310	0.83705	0.882296	ENSG00000181634/ENSG00000197249	TNFSF15/SERPINA1	2
BP	GO:0051090	regulation of DNA binding transcription factor activity	2/135	415/17310	0.838044	0.882522	ENSG00000162407/ENSG00000105989	PLPP3/WNT2	2
[truncated: 768 more rows]
